# Supplementary material for: PhaeoNet: A Holistic RNAseq-Based Portrait of Transcriptional Coordination in the Model Diatom Phaeodactylum tricornutum
Source: Front Plant Sci. 2020 Oct 16;11:590949. doi: 10.3389/fpls.2020.590949 (PMC7596299; doi:10.3389/fpls.2020.590949)
Supplement: Supplementary file 1 [file Table_1.XLSX]

## Sheet: Overview
Supporting Table 1. Construction and output of PhaeoNet modules.
Sheet 1 ("Library conditions") details the physiological conditions under which the 182 RNAseq libraries used for the construction of PhaeoNet were generated. 5 RNAseq libraries, excluded due to strong outlier effects, are not shown.
Sheet 2 ("Module composition") lists all genes in the version 3 annotation of the Phaeodactylum genome, the initial cluster assigned by WGCNA, and the final module assignation obtained by merging clusters with pairwise correlation > 0.75

## Sheet: Library conditions
Name	Sample	Title
Pi study	C4d_rep1	Noncoding and coding transcriptome responses of a marine diatom to phosphate fluctuations
	C4d_rep2
	C8d_rep1
	C8d_rep2
	P4d_rep1
	P4d_rep2
	P8d_rep1
	P8d_rep2
	R4d_rep1
	R4d_rep2
Fe study	HighFe_10AM2_b	Transcriptional Orchestration of the Global Cellular Response of a Model Pennate Diatom to Diel Light Cycling under Iron Limitation
	HighFe_10AM2
	HighFe_10AM3_b
	HighFe_10AM3
	HighFe_10PM1
	HighFe_10PM2
	HighFe_10PM3
	HighFe_2AM1
	HighFe_2AM2
	HighFe_2AM3
	HighFe_2PM1_b
	HighFe_2PM1
	HighFe_2PM2
	HighFe_2PM3
	HighFe_6PM1
	HighFe_6PM2
	HighFe_6PM3
	LowFe_10AM2_b
	LowFe_10AM2
	LowFe_10PM1
	LowFe_10PM2
	LowFe_2AM1
	LowFe_2AM2
	LowFe_2PM1_b
	LowFe_2PM1
	LowFe_2PM2
	LowFe_6PM1
	LowFe_6PM2
	MeFe_10AM2_b
	MeFe_10AM2
	MeFe_10PM1
	MeFe_10PM2
	MeFe_2AM1
	MeFe_2AM2
	MeFe_2PM1_b
	MeFe_2PM1
	MeFe_2PM2
	MeFe_6PM1
	MeFe_6PM2
N study	KO_114h_A	Nitrate Reductase Knockout Uncouples Nitrate Transport from Nitrate Assimilation and Drives Repartitioning of Carbon Flux in a Model Pennate Diatom
	KO_114h_B
	KO_114h_C
	KO_138h_A
	KO_138h_B
	KO_138h_C
	KO_162h_A
	KO_162h_B
	KO_162h_C
	KO_18h_A
	KO_18h_B
	KO_18h_C
	KO_1h_A
	KO_1h_B
	KO_1h_C
	KO_228h_A
	KO_228h_B
	KO_228h_C
	KO_42h_A
	KO_42h_B
	KO_42h_C
	KO_66h_A
	KO_66h_B
	KO_66h_C
	KO_90h_A
	KO_90h_B
	KO_90h_C
	KO_H_T0_A
	KO_H_T0_B
	KO_Nfree_A
	KO_Nfree_B
	KO_Nfree_C
	KO_NH4_A
	KO_NH4_B
	KO_NH4_C
	KO_N_T0_A
	KO_N_T0_B
	KO_O_d10_A
	KO_O_d10_B
	KO_O_T132_A
	KO_O_T132_B
	KO_O_T18_A
	KO_O_T18_B
	KO_O_T18_II_A
	KO_O_T18_II_B
	KO_O_T1_A
	KO_O_T1_B
	KO_O_T36_A
	KO_O_T36_B
	KO_O_T60_A
	KO_O_T60_B
	KO_O_T84_A
	KO_O_T84_B
	NO3_A
	NO3_B
	NO3SPIKE_A
	NO3SPIKE_B
	T15NFREE_A
	T15NFREE_B
	T15NH4_A
	T15NH4_B
	T15NO2_A
	T15NO2_B
	T15NO3_A
	T15NO3_B
	T45NFREE_A
	T45NFREE_B
	T45NH4_A
	T45NH4_B
	T45NO2_A
	T45NO2_B
	T45NO3_A
	T45NO3_B
	TENDNFREE_A
	TENDNFREE_B
	TENDNH4_A
	TENDNH4_B
	TENDNO2_A
	TENDNO2_B
	TENDNO3_A
	TENDNO3_B
	WT_114h_A
	WT_114h_B
	WT_114h_C
	WT_138h_A
	WT_138h_B
	WT_138h_C
	WT_162h_A
	WT_162h_B
	WT_162h_C
	WT_18h_A
	WT_18h_B
	WT_18h_C
	WT_1h_A
	WT_1h_B
	WT_1h_C
	WT_228h_A
	WT_228h_B
	WT_228h_C
	WT_42h_A
	WT_42h_B
	WT_42h_C
	WT_66h_A
	WT_66h_B
	WT_66h_C
	WT_90h_A
	WT_90h_B
	WT_90h_C
	WT_H_T0_A
	WT_H_T0_B
	WT_Nfree_A
	WT_Nfree_B
	WT_Nfree_C
	WT_NH4_A
	WT_NH4_B
	WT_NH4_C
	WT_N_T0_A
	WT_O_d10_A
	WT_O_d10_B
	WT_O_T132_A
	WT_O_T132_B
	WT_O_T18_A
	WT_O_T18_B
	WT_O_T18_II_A
	WT_O_T18_II_B
	WT_O_T1_A
	WT_O_T1_B
	WT_O_T36_A
	WT_O_T36_B
	WT_O_T60_A
	WT_O_T60_B
	WT_O_T84_A
	WT_O_T84_B

## Sheet: Module composition
GeneID	Cluster	PhaeoNet module
EMLSAP00000013083	NA	NA
Phatr3_draftJ1000	NA	NA
Phatr3_draftJ1023	NA	NA
Phatr3_draftJ1024	NA	NA
Phatr3_draftJ1025	NA	NA
Phatr3_draftJ1042	NA	NA
Phatr3_draftJ1048	NA	NA
Phatr3_draftJ1111	NA	NA
Phatr3_draftJ1121	NA	NA
Phatr3_draftJ1125	NA	NA
Phatr3_draftJ1127	NA	NA
Phatr3_draftJ1128	NA	NA
Phatr3_draftJ1129	NA	NA
Phatr3_draftJ1135	NA	NA
Phatr3_draftJ1143	NA	NA
Phatr3_draftJ1147	NA	NA
Phatr3_draftJ1151	NA	NA
Phatr3_draftJ1152	NA	NA
Phatr3_draftJ1155	NA	NA
Phatr3_draftJ116	NA	NA
Phatr3_draftJ1160	NA	NA
Phatr3_draftJ1162	NA	NA
Phatr3_draftJ1166	NA	NA
Phatr3_draftJ1168	NA	NA
Phatr3_draftJ1180	NA	NA
Phatr3_draftJ1182	NA	NA
Phatr3_draftJ1185	NA	NA
Phatr3_draftJ1186	NA	NA
Phatr3_draftJ1189	NA	NA
Phatr3_draftJ1191	NA	NA
Phatr3_draftJ1192	NA	NA
Phatr3_draftJ1197	NA	NA
Phatr3_draftJ1200	NA	NA
Phatr3_draftJ1202	NA	NA
Phatr3_draftJ1210	NA	NA
Phatr3_draftJ1211	NA	NA
Phatr3_draftJ1212	NA	NA
Phatr3_draftJ1216	NA	NA
Phatr3_draftJ1233	NA	NA
Phatr3_draftJ1234	NA	NA
Phatr3_draftJ1239	NA	NA
Phatr3_draftJ1240	NA	NA
Phatr3_draftJ1241	NA	NA
Phatr3_draftJ1245	NA	NA
Phatr3_draftJ1248	NA	NA
Phatr3_draftJ1249	NA	NA
Phatr3_draftJ1251	NA	NA
Phatr3_draftJ1252	NA	NA
Phatr3_draftJ1259	NA	NA
Phatr3_draftJ1265	NA	NA
Phatr3_draftJ1274	NA	NA
Phatr3_draftJ1277	NA	NA
Phatr3_draftJ1280	NA	NA
Phatr3_draftJ1281	NA	NA
Phatr3_draftJ1284	NA	NA
Phatr3_draftJ1287	NA	NA
Phatr3_draftJ1291	NA	NA
Phatr3_draftJ1292	NA	NA
Phatr3_draftJ1293	NA	NA
Phatr3_draftJ1294	NA	NA
Phatr3_draftJ1298	NA	NA
Phatr3_draftJ1302	NA	NA
Phatr3_draftJ1303	NA	NA
Phatr3_draftJ1304	NA	NA
Phatr3_draftJ1311	NA	NA
Phatr3_draftJ1315	NA	NA
Phatr3_draftJ1316	NA	NA
Phatr3_draftJ1317	NA	NA
Phatr3_draftJ1329	NA	NA
Phatr3_draftJ1331	NA	NA
Phatr3_draftJ1350	NA	NA
Phatr3_draftJ1354	NA	NA
Phatr3_draftJ1366	NA	NA
Phatr3_draftJ1367	NA	NA
Phatr3_draftJ1372	NA	NA
Phatr3_draftJ1373	NA	NA
Phatr3_draftJ1374	NA	NA
Phatr3_draftJ1377	NA	NA
Phatr3_draftJ1380	NA	NA
Phatr3_draftJ1384	NA	NA
Phatr3_draftJ1387	NA	NA
Phatr3_draftJ1390	NA	NA
Phatr3_draftJ1391	NA	NA
Phatr3_draftJ1392	NA	NA
Phatr3_draftJ1393	NA	NA
Phatr3_draftJ1395	NA	NA
Phatr3_draftJ1396	NA	NA
Phatr3_draftJ1398	NA	NA
Phatr3_draftJ1400	NA	NA
Phatr3_draftJ1418	NA	NA
Phatr3_draftJ1423	NA	NA
Phatr3_draftJ1425	NA	NA
Phatr3_draftJ1431	NA	NA
Phatr3_draftJ1435	NA	NA
Phatr3_draftJ1436	NA	NA
Phatr3_draftJ1437	NA	NA
Phatr3_draftJ1438	NA	NA
Phatr3_draftJ144	NA	NA
Phatr3_draftJ1441	NA	NA
Phatr3_draftJ1443	NA	NA
Phatr3_draftJ1444	NA	NA
Phatr3_draftJ1446	NA	NA
Phatr3_draftJ1453	NA	NA
Phatr3_draftJ1463	NA	NA
Phatr3_draftJ1464	NA	NA
Phatr3_draftJ1467	NA	NA
Phatr3_draftJ1472	NA	NA
Phatr3_draftJ1478	NA	NA
Phatr3_draftJ1479	NA	NA
Phatr3_draftJ1480	NA	NA
Phatr3_draftJ1481	NA	NA
Phatr3_draftJ1483	NA	NA
Phatr3_draftJ1484	NA	NA
Phatr3_draftJ1488	NA	NA
Phatr3_draftJ1491	NA	NA
Phatr3_draftJ1493	NA	NA
Phatr3_draftJ1498	NA	NA
Phatr3_draftJ1499	NA	NA
Phatr3_draftJ1500	NA	NA
Phatr3_draftJ1502	NA	NA
Phatr3_draftJ1504	NA	NA
Phatr3_draftJ1505	NA	NA
Phatr3_draftJ1512	NA	NA
Phatr3_draftJ1513	NA	NA
Phatr3_draftJ1517	NA	NA
Phatr3_draftJ1518	NA	NA
Phatr3_draftJ1519	NA	NA
Phatr3_draftJ152	NA	NA
Phatr3_draftJ1524	NA	NA
Phatr3_draftJ1525	NA	NA
Phatr3_draftJ1526	NA	NA
Phatr3_draftJ1528	NA	NA
Phatr3_draftJ1534	NA	NA
Phatr3_draftJ1535	NA	NA
Phatr3_draftJ1537	NA	NA
Phatr3_draftJ1539	NA	NA
Phatr3_draftJ1540	NA	NA
Phatr3_draftJ1548	NA	NA
Phatr3_draftJ1549	NA	NA
Phatr3_draftJ1553	NA	NA
Phatr3_draftJ1554	NA	NA
Phatr3_draftJ1555	NA	NA
Phatr3_draftJ1556	NA	NA
Phatr3_draftJ1559	NA	NA
Phatr3_draftJ1563	NA	NA
Phatr3_draftJ1566	NA	NA
Phatr3_draftJ1567	NA	NA
Phatr3_draftJ1568	NA	NA
Phatr3_draftJ1569	NA	NA
Phatr3_draftJ1570	NA	NA
Phatr3_draftJ1571	NA	NA
Phatr3_draftJ1572	NA	NA
Phatr3_draftJ1579	NA	NA
Phatr3_draftJ1580	NA	NA
Phatr3_draftJ1581	NA	NA
Phatr3_draftJ1583	NA	NA
Phatr3_draftJ1587	NA	NA
Phatr3_draftJ1590	NA	NA
Phatr3_draftJ1591	NA	NA
Phatr3_draftJ1600	NA	NA
Phatr3_draftJ1601	NA	NA
Phatr3_draftJ1610	NA	NA
Phatr3_draftJ1611	NA	NA
Phatr3_draftJ1613	NA	NA
Phatr3_draftJ1616	NA	NA
Phatr3_draftJ1617	NA	NA
Phatr3_draftJ1618	NA	NA
Phatr3_draftJ1619	NA	NA
Phatr3_draftJ1621	NA	NA
Phatr3_draftJ1622	NA	NA
Phatr3_draftJ1623	NA	NA
Phatr3_draftJ1624	NA	NA
Phatr3_draftJ1626	NA	NA
Phatr3_draftJ1628	NA	NA
Phatr3_draftJ1631	NA	NA
Phatr3_draftJ1633	NA	NA
Phatr3_draftJ1637	NA	NA
Phatr3_draftJ1638	NA	NA
Phatr3_draftJ1639	NA	NA
Phatr3_draftJ1640	NA	NA
Phatr3_draftJ1641	NA	NA
Phatr3_draftJ1642	NA	NA
Phatr3_draftJ1643	NA	NA
Phatr3_draftJ1645	NA	NA
Phatr3_draftJ1646	NA	NA
Phatr3_draftJ1647	NA	NA
Phatr3_draftJ1648	NA	NA
Phatr3_draftJ1649	NA	NA
Phatr3_draftJ165	NA	NA
Phatr3_draftJ1650	NA	NA
Phatr3_draftJ1652	NA	NA
Phatr3_draftJ1654	NA	NA
Phatr3_draftJ1655	NA	NA
Phatr3_draftJ1656	NA	NA
Phatr3_draftJ1660	NA	NA
Phatr3_draftJ1662	NA	NA
Phatr3_draftJ1667	NA	NA
Phatr3_draftJ1668	NA	NA
Phatr3_draftJ1680	NA	NA
Phatr3_draftJ1682	NA	NA
Phatr3_draftJ1684	NA	NA
Phatr3_draftJ1686	NA	NA
Phatr3_draftJ1689	NA	NA
Phatr3_draftJ1691	NA	NA
Phatr3_draftJ1692	NA	NA
Phatr3_draftJ1693	NA	NA
Phatr3_draftJ1694	NA	NA
Phatr3_draftJ1695	NA	NA
Phatr3_draftJ1697	NA	NA
Phatr3_draftJ1699	NA	NA
Phatr3_draftJ1704	NA	NA
Phatr3_draftJ1714	NA	NA
Phatr3_draftJ1717	NA	NA
Phatr3_draftJ1718	NA	NA
Phatr3_draftJ1723	NA	NA
Phatr3_draftJ1724	NA	NA
Phatr3_draftJ1725	NA	NA
Phatr3_draftJ1730	NA	NA
Phatr3_draftJ1731	NA	NA
Phatr3_draftJ1732	NA	NA
Phatr3_draftJ1734	NA	NA
Phatr3_draftJ1735	NA	NA
Phatr3_draftJ1737	NA	NA
Phatr3_draftJ174	NA	NA
Phatr3_draftJ1740	NA	NA
Phatr3_draftJ1746	NA	NA
Phatr3_draftJ1747	NA	NA
Phatr3_draftJ1748	NA	NA
Phatr3_draftJ1749	NA	NA
Phatr3_draftJ1750	NA	NA
Phatr3_draftJ1756	NA	NA
Phatr3_draftJ1757	NA	NA
Phatr3_draftJ1758	NA	NA
Phatr3_draftJ1759	NA	NA
Phatr3_draftJ1760	NA	NA
Phatr3_draftJ1761	NA	NA
Phatr3_draftJ1762	NA	NA
Phatr3_draftJ1763	NA	NA
Phatr3_draftJ1764	NA	NA
Phatr3_draftJ1766	NA	NA
Phatr3_draftJ1767	NA	NA
Phatr3_draftJ1768	NA	NA
Phatr3_draftJ1769	NA	NA
Phatr3_draftJ1770	NA	NA
Phatr3_draftJ1771	NA	NA
Phatr3_draftJ1772	NA	NA
Phatr3_draftJ1777	NA	NA
Phatr3_draftJ1784	NA	NA
Phatr3_draftJ1786	NA	NA
Phatr3_draftJ18	NA	NA
Phatr3_draftJ1806	NA	NA
Phatr3_draftJ1812	NA	NA
Phatr3_draftJ1820	NA	NA
Phatr3_draftJ1828	NA	NA
Phatr3_draftJ1869	NA	NA
Phatr3_draftJ1870	NA	NA
Phatr3_draftJ206	NA	NA
Phatr3_draftJ218	NA	NA
Phatr3_draftJ223	NA	NA
Phatr3_draftJ224	NA	NA
Phatr3_draftJ231	NA	NA
Phatr3_draftJ251	NA	NA
Phatr3_draftJ252	NA	NA
Phatr3_draftJ263	NA	NA
Phatr3_draftJ270	NA	NA
Phatr3_draftJ276	NA	NA
Phatr3_draftJ278	NA	NA
Phatr3_draftJ289	NA	NA
Phatr3_draftJ292	NA	NA
Phatr3_draftJ295	NA	NA
Phatr3_draftJ297	NA	NA
Phatr3_draftJ308	NA	NA
Phatr3_draftJ310	NA	NA
Phatr3_draftJ313	NA	NA
Phatr3_draftJ315	NA	NA
Phatr3_draftJ348	NA	NA
Phatr3_draftJ356	NA	NA
Phatr3_draftJ358	NA	NA
Phatr3_draftJ371	NA	NA
Phatr3_draftJ375	NA	NA
Phatr3_draftJ383	NA	NA
Phatr3_draftJ391	NA	NA
Phatr3_draftJ392	NA	NA
Phatr3_draftJ402	NA	NA
Phatr3_draftJ417	NA	NA
Phatr3_draftJ420	NA	NA
Phatr3_draftJ430	NA	NA
Phatr3_draftJ436	NA	NA
Phatr3_draftJ439	NA	NA
Phatr3_draftJ453	NA	NA
Phatr3_draftJ462	NA	NA
Phatr3_draftJ465	NA	NA
Phatr3_draftJ474	NA	NA
Phatr3_draftJ477	NA	NA
Phatr3_draftJ497	NA	NA
Phatr3_draftJ509	NA	NA
Phatr3_draftJ52	NA	NA
Phatr3_draftJ521	NA	NA
Phatr3_draftJ542	NA	NA
Phatr3_draftJ552	NA	NA
Phatr3_draftJ559	NA	NA
Phatr3_draftJ561	NA	NA
Phatr3_draftJ590	NA	NA
Phatr3_draftJ598	NA	NA
Phatr3_draftJ609	NA	NA
Phatr3_draftJ611	NA	NA
Phatr3_draftJ626	NA	NA
Phatr3_draftJ636	NA	NA
Phatr3_draftJ645	NA	NA
Phatr3_draftJ706	NA	NA
Phatr3_draftJ719	NA	NA
Phatr3_draftJ741	NA	NA
Phatr3_draftJ748	NA	NA
Phatr3_draftJ765	NA	NA
Phatr3_draftJ780	NA	NA
Phatr3_draftJ79	NA	NA
Phatr3_draftJ800	NA	NA
Phatr3_draftJ825	NA	NA
Phatr3_draftJ853	NA	NA
Phatr3_draftJ866	NA	NA
Phatr3_draftJ870	NA	NA
Phatr3_draftJ877	NA	NA
Phatr3_draftJ913	NA	NA
Phatr3_draftJ920	NA	NA
Phatr3_draftJ955	NA	NA
Phatr3_draftJ972	NA	NA
Phatr3_draftJ976	NA	NA
Phatr3_draftJ977	NA	NA
Phatr3_draftJ998	NA	NA
Phatr3_EG00032	cyan	cyan
Phatr3_EG00033	salmon	salmon
Phatr3_EG00034	NA	NA
Phatr3_EG00035	royalblue	cyan
Phatr3_EG00036	NA	NA
Phatr3_EG00037	NA	NA
Phatr3_EG00038	green	green
Phatr3_EG00039	floralwhite	floralwhite
Phatr3_EG00040	lightgreen	darkgrey
Phatr3_EG00041	lightyellow	cyan
Phatr3_EG00042	lightyellow	cyan
Phatr3_EG00043	NA	NA
Phatr3_EG00044	NA	NA
Phatr3_EG00045	black	black
Phatr3_EG00046	NA	NA
Phatr3_EG00047	NA	NA
Phatr3_EG00048	NA	NA
Phatr3_EG00049	NA	NA
Phatr3_EG00050	magenta	magenta
Phatr3_EG00051	NA	NA
Phatr3_EG00052	NA	NA
Phatr3_EG00053	yellow	cyan
Phatr3_EG00054	magenta	magenta
Phatr3_EG00055	NA	NA
Phatr3_EG00056	yellow	cyan
Phatr3_EG00057	NA	NA
Phatr3_EG00058	NA	NA
Phatr3_EG00059	NA	NA
Phatr3_EG00060	NA	NA
Phatr3_EG00061	greenyellow	greenyellow
Phatr3_EG00062	NA	NA
Phatr3_EG00063	NA	NA
Phatr3_EG00064	lightcyan	darkgrey
Phatr3_EG00065	floralwhite	floralwhite
Phatr3_EG00066	NA	NA
Phatr3_EG00067	grey	grey
Phatr3_EG00068	NA	NA
Phatr3_EG00069	NA	NA
Phatr3_EG00070	NA	NA
Phatr3_EG00071	yellowgreen	skyblue
Phatr3_EG00072	NA	NA
Phatr3_EG00073	brown4	brown4
Phatr3_EG00074	NA	NA
Phatr3_EG00075	NA	NA
Phatr3_EG00078	grey	grey
Phatr3_EG00080	NA	NA
Phatr3_EG00081	royalblue	cyan
Phatr3_EG00084	NA	NA
Phatr3_EG00085	NA	NA
Phatr3_EG00086	NA	NA
Phatr3_EG00087	lightcyan	darkgrey
Phatr3_EG00088	blue	blue
Phatr3_EG00089	NA	NA
Phatr3_EG00090	NA	NA
Phatr3_EG00091	darkgrey	darkgrey
Phatr3_EG00092	lightcyan	darkgrey
Phatr3_EG00093	pink	black
Phatr3_EG00094	violet	violet
Phatr3_EG00095	yellow	cyan
Phatr3_EG00096	magenta	magenta
Phatr3_EG00097	brown	brown
Phatr3_EG00098	grey60	darkgrey
Phatr3_EG00099	skyblue	skyblue
Phatr3_EG00100	NA	NA
Phatr3_EG00101	lightcyan	darkgrey
Phatr3_EG00102	NA	NA
Phatr3_EG00103	grey60	darkgrey
Phatr3_EG00104	NA	NA
Phatr3_EG00105	NA	NA
Phatr3_EG00106	NA	NA
Phatr3_EG00107	skyblue	skyblue
Phatr3_EG00108	NA	NA
Phatr3_EG00109	NA	NA
Phatr3_EG00110	NA	NA
Phatr3_EG00111	NA	NA
Phatr3_EG00112	plum2	darkgrey
Phatr3_EG00113	NA	NA
Phatr3_EG00114	grey	grey
Phatr3_EG00115	royalblue	cyan
Phatr3_EG00116	grey60	darkgrey
Phatr3_EG00117	NA	NA
Phatr3_EG00118	NA	NA
Phatr3_EG00119	darkmagenta	darkmagenta
Phatr3_EG00120	NA	NA
Phatr3_EG00121	brown	brown
Phatr3_EG00122	lightcyan	darkgrey
Phatr3_EG00123	darkolivegreen	brown4
Phatr3_EG00124	NA	NA
Phatr3_EG00125	lightgreen	darkgrey
Phatr3_EG00126	NA	NA
Phatr3_EG00127	blue	blue
Phatr3_EG00128	skyblue	skyblue
Phatr3_EG00129	NA	NA
Phatr3_EG00130	skyblue3	orange
Phatr3_EG00131	NA	NA
Phatr3_EG00132	NA	NA
Phatr3_EG00133	NA	NA
Phatr3_EG00134	NA	NA
Phatr3_EG00135	yellow	cyan
Phatr3_EG00136	pink	black
Phatr3_EG00137	NA	NA
Phatr3_EG00138	orange	orange
Phatr3_EG00139	purple	blue
Phatr3_EG00140	bisque4	bisque4
Phatr3_EG00141	NA	NA
Phatr3_EG00142	NA	NA
Phatr3_EG00143	sienna3	orangered4
Phatr3_EG00144	salmon	salmon
Phatr3_EG00145	pink	black
Phatr3_EG00146	NA	NA
Phatr3_EG00147	darkolivegreen	brown4
Phatr3_EG00148	turquoise	steelblue
Phatr3_EG00149	greenyellow	greenyellow
Phatr3_EG00150	NA	NA
Phatr3_EG00151	brown4	brown4
Phatr3_EG00152	sienna3	orangered4
Phatr3_EG00153	tan	tan
Phatr3_EG00154	NA	NA
Phatr3_EG00155	paleturquoise	paleturquoise
Phatr3_EG00156	NA	NA
Phatr3_EG00157	turquoise	steelblue
Phatr3_EG00158	NA	NA
Phatr3_EG00159	turquoise	steelblue
Phatr3_EG00160	NA	NA
Phatr3_EG00161	midnightblue	ivory
Phatr3_EG00162	NA	NA
Phatr3_EG00163	yellow	cyan
Phatr3_EG00164	darkred	brown
Phatr3_EG00165	NA	NA
Phatr3_EG00166	floralwhite	floralwhite
Phatr3_EG00167	NA	NA
Phatr3_EG00168	darkorange2	darkgrey
Phatr3_EG00169	midnightblue	ivory
Phatr3_EG00170	NA	NA
Phatr3_EG00171	darkgreen	darkgreen
Phatr3_EG00172	grey	grey
Phatr3_EG00173	NA	NA
Phatr3_EG00174	brown	brown
Phatr3_EG00175	NA	NA
Phatr3_EG00176	lightcyan	darkgrey
Phatr3_EG00177	greenyellow	greenyellow
Phatr3_EG00178	darkgreen	darkgreen
Phatr3_EG00179	green	green
Phatr3_EG00180	NA	NA
Phatr3_EG00181	NA	NA
Phatr3_EG00182	red	red
Phatr3_EG00183	NA	NA
Phatr3_EG00184	NA	NA
Phatr3_EG00185	plum1	lightcyan1
Phatr3_EG00186	sienna3	orangered4
Phatr3_EG00187	NA	NA
Phatr3_EG00188	greenyellow	greenyellow
Phatr3_EG00189	violet	violet
Phatr3_EG00190	NA	NA
Phatr3_EG00191	cyan	cyan
Phatr3_EG00192	NA	NA
Phatr3_EG00193	violet	violet
Phatr3_EG00194	NA	NA
Phatr3_EG00195	lightyellow	cyan
Phatr3_EG00196	NA	NA
Phatr3_EG00197	NA	NA
Phatr3_EG00198	blue	blue
Phatr3_EG00199	NA	NA
Phatr3_EG00200	NA	NA
Phatr3_EG00201	lightgreen	darkgrey
Phatr3_EG00202	NA	NA
Phatr3_EG00203	lightcyan	darkgrey
Phatr3_EG00204	skyblue3	orange
Phatr3_EG00205	NA	NA
Phatr3_EG00206	NA	NA
Phatr3_EG00207	NA	NA
Phatr3_EG00208	greenyellow	greenyellow
Phatr3_EG00209	NA	NA
Phatr3_EG00210	greenyellow	greenyellow
Phatr3_EG00211	NA	NA
Phatr3_EG00212	purple	blue
Phatr3_EG00213	white	paleturquoise
Phatr3_EG00214	NA	NA
Phatr3_EG00215	pink	black
Phatr3_EG00216	NA	NA
Phatr3_EG00217	purple	blue
Phatr3_EG00218	orange	orange
Phatr3_EG00219	NA	NA
Phatr3_EG00220	lightsteelblue1	lightsteelblue1
Phatr3_EG00221	NA	NA
Phatr3_EG00222	NA	NA
Phatr3_EG00223	yellow	cyan
Phatr3_EG00224	lightyellow	cyan
Phatr3_EG00225	sienna3	orangered4
Phatr3_EG00226	NA	NA
Phatr3_EG00227	darkorange	blue
Phatr3_EG00228	NA	NA
Phatr3_EG00229	salmon	salmon
Phatr3_EG00230	NA	NA
Phatr3_EG00231	NA	NA
Phatr3_EG00232	tan	tan
Phatr3_EG00233	NA	NA
Phatr3_EG00234	green	green
Phatr3_EG00235	NA	NA
Phatr3_EG00236	NA	NA
Phatr3_EG00237	darkred	brown
Phatr3_EG00238	NA	NA
Phatr3_EG00239	NA	NA
Phatr3_EG00240	NA	NA
Phatr3_EG00241	grey	grey
Phatr3_EG00242	NA	NA
Phatr3_EG00243	NA	NA
Phatr3_EG00244	NA	NA
Phatr3_EG00245	NA	NA
Phatr3_EG00246	brown	brown
Phatr3_EG00247	NA	NA
Phatr3_EG00248	red	red
Phatr3_EG00249	NA	NA
Phatr3_EG00250	NA	NA
Phatr3_EG00251	royalblue	cyan
Phatr3_EG00252	skyblue	skyblue
Phatr3_EG00253	lightyellow	cyan
Phatr3_EG00254	darkgreen	darkgreen
Phatr3_EG00256	NA	NA
Phatr3_EG00257	plum1	lightcyan1
Phatr3_EG00258	NA	NA
Phatr3_EG00259	darkorange2	darkgrey
Phatr3_EG00260	skyblue	skyblue
Phatr3_EG00261	blue	blue
Phatr3_EG00262	darkorange2	darkgrey
Phatr3_EG00263	NA	NA
Phatr3_EG00264	NA	NA
Phatr3_EG00265	NA	NA
Phatr3_EG00266	NA	NA
Phatr3_EG00267	black	black
Phatr3_EG00268	grey	grey
Phatr3_EG00269	darkgreen	darkgreen
Phatr3_EG00270	darkorange2	darkgrey
Phatr3_EG00271	NA	NA
Phatr3_EG00272	ivory	ivory
Phatr3_EG00273	grey	grey
Phatr3_EG00274	ivory	ivory
Phatr3_EG00275	NA	NA
Phatr3_EG00276	bisque4	bisque4
Phatr3_EG00277	darkgreen	darkgreen
Phatr3_EG00278	NA	NA
Phatr3_EG00279	brown	brown
Phatr3_EG00280	NA	NA
Phatr3_EG00281	NA	NA
Phatr3_EG00282	grey	grey
Phatr3_EG00283	darkolivegreen	brown4
Phatr3_EG00284	blue	blue
Phatr3_EG00285	NA	NA
Phatr3_EG00286	darkturquoise	darkgrey
Phatr3_EG00287	yellow	cyan
Phatr3_EG00288	NA	NA
Phatr3_EG00289	skyblue	skyblue
Phatr3_EG00290	yellow	cyan
Phatr3_EG00291	sienna3	orangered4
Phatr3_EG00292	NA	NA
Phatr3_EG00293	NA	NA
Phatr3_EG00294	green	green
Phatr3_EG00295	NA	NA
Phatr3_EG00296	yellow	cyan
Phatr3_EG00297	paleturquoise	paleturquoise
Phatr3_EG00298	NA	NA
Phatr3_EG00299	orange	orange
Phatr3_EG00300	NA	NA
Phatr3_EG00301	NA	NA
Phatr3_EG00302	blue	blue
Phatr3_EG00303	salmon	salmon
Phatr3_EG00304	NA	NA
Phatr3_EG00305	NA	NA
Phatr3_EG00306	green	green
Phatr3_EG00307	NA	NA
Phatr3_EG00308	yellow	cyan
Phatr3_EG00309	grey60	darkgrey
Phatr3_EG00310	NA	NA
Phatr3_EG00311	NA	NA
Phatr3_EG00312	NA	NA
Phatr3_EG00313	NA	NA
Phatr3_EG00314	purple	blue
Phatr3_EG00315	NA	NA
Phatr3_EG00316	darkturquoise	darkgrey
Phatr3_EG00317	NA	NA
Phatr3_EG00318	NA	NA
Phatr3_EG00319	saddlebrown	darkgrey
Phatr3_EG00320	darkturquoise	darkgrey
Phatr3_EG00321	greenyellow	greenyellow
Phatr3_EG00322	darkgreen	darkgreen
Phatr3_EG00323	NA	NA
Phatr3_EG00324	NA	NA
Phatr3_EG00325	darkred	brown
Phatr3_EG00326	skyblue	skyblue
Phatr3_EG00327	darkred	brown
Phatr3_EG00328	NA	NA
Phatr3_EG00329	darkgreen	darkgreen
Phatr3_EG00330	white	paleturquoise
Phatr3_EG00331	NA	NA
Phatr3_EG00332	turquoise	steelblue
Phatr3_EG00333	tan	tan
Phatr3_EG00334	brown	brown
Phatr3_EG00335	ivory	ivory
Phatr3_EG00336	darkorange	blue
Phatr3_EG00337	NA	NA
Phatr3_EG00338	turquoise	steelblue
Phatr3_EG00339	NA	NA
Phatr3_EG00340	brown	brown
Phatr3_EG00341	NA	NA
Phatr3_EG00342	black	black
Phatr3_EG00343	NA	NA
Phatr3_EG00344	darkorange	blue
Phatr3_EG00345	yellow	cyan
Phatr3_EG00346	lightcyan1	lightcyan1
Phatr3_EG00347	paleturquoise	paleturquoise
Phatr3_EG00348	NA	NA
Phatr3_EG00349	red	red
Phatr3_EG00350	NA	NA
Phatr3_EG00351	NA	NA
Phatr3_EG00352	pink	black
Phatr3_EG00353	plum1	lightcyan1
Phatr3_EG00354	NA	NA
Phatr3_EG00355	darkgreen	darkgreen
Phatr3_EG00356	NA	NA
Phatr3_EG00357	yellow	cyan
Phatr3_EG00358	cyan	cyan
Phatr3_EG00359	tan	tan
Phatr3_EG00360	NA	NA
Phatr3_EG00361	NA	NA
Phatr3_EG00362	grey	grey
Phatr3_EG00363	NA	NA
Phatr3_EG00364	NA	NA
Phatr3_EG00365	grey60	darkgrey
Phatr3_EG00366	darkmagenta	darkmagenta
Phatr3_EG00367	green	green
Phatr3_EG00368	saddlebrown	darkgrey
Phatr3_EG00369	grey60	darkgrey
Phatr3_EG00370	NA	NA
Phatr3_EG00371	NA	NA
Phatr3_EG00372	NA	NA
Phatr3_EG00373	purple	blue
Phatr3_EG00374	NA	NA
Phatr3_EG00375	lightyellow	cyan
Phatr3_EG00376	NA	NA
Phatr3_EG00377	orange	orange
Phatr3_EG00378	salmon	salmon
Phatr3_EG00379	darkmagenta	darkmagenta
Phatr3_EG00380	NA	NA
Phatr3_EG00381	orange	orange
Phatr3_EG00382	plum1	lightcyan1
Phatr3_EG00383	NA	NA
Phatr3_EG00384	lightyellow	cyan
Phatr3_EG00385	NA	NA
Phatr3_EG00386	NA	NA
Phatr3_EG00387	NA	NA
Phatr3_EG00388	sienna3	orangered4
Phatr3_EG00389	NA	NA
Phatr3_EG00390	lightcyan1	lightcyan1
Phatr3_EG00391	darkgreen	darkgreen
Phatr3_EG00392	lightgreen	darkgrey
Phatr3_EG00393	NA	NA
Phatr3_EG00394	lightcyan1	lightcyan1
Phatr3_EG00395	turquoise	steelblue
Phatr3_EG00396	cyan	cyan
Phatr3_EG00397	orangered4	orangered4
Phatr3_EG00398	orange	orange
Phatr3_EG00399	cyan	cyan
Phatr3_EG00400	darkorange2	darkgrey
Phatr3_EG00401	lightcyan	darkgrey
Phatr3_EG00402	lightsteelblue1	lightsteelblue1
Phatr3_EG00403	floralwhite	floralwhite
Phatr3_EG00404	grey	grey
Phatr3_EG00405	plum2	darkgrey
Phatr3_EG00406	NA	NA
Phatr3_EG00407	magenta	magenta
Phatr3_EG00408	brown	brown
Phatr3_EG00409	green	green
Phatr3_EG00410	steelblue	steelblue
Phatr3_EG00411	saddlebrown	darkgrey
Phatr3_EG00412	red	red
Phatr3_EG00413	NA	NA
Phatr3_EG00414	NA	NA
Phatr3_EG00415	magenta	magenta
Phatr3_EG00416	lightcyan1	lightcyan1
Phatr3_EG00417	NA	NA
Phatr3_EG00418	NA	NA
Phatr3_EG00419	NA	NA
Phatr3_EG00420	darkgreen	darkgreen
Phatr3_EG00421	yellow	cyan
Phatr3_EG00422	NA	NA
Phatr3_EG00423	NA	NA
Phatr3_EG00424	brown	brown
Phatr3_EG00425	skyblue3	orange
Phatr3_EG00426	NA	NA
Phatr3_EG00427	NA	NA
Phatr3_EG00428	NA	NA
Phatr3_EG00429	NA	NA
Phatr3_EG00430	skyblue	skyblue
Phatr3_EG00431	NA	NA
Phatr3_EG00432	green	green
Phatr3_EG00433	NA	NA
Phatr3_EG00434	NA	NA
Phatr3_EG00435	darkmagenta	darkmagenta
Phatr3_EG00436	NA	NA
Phatr3_EG00437	NA	NA
Phatr3_EG00438	green	green
Phatr3_EG00439	yellowgreen	skyblue
Phatr3_EG00440	NA	NA
Phatr3_EG00441	NA	NA
Phatr3_EG00442	yellowgreen	skyblue
Phatr3_EG00443	NA	NA
Phatr3_EG00444	NA	NA
Phatr3_EG00445	sienna3	orangered4
Phatr3_EG00446	NA	NA
Phatr3_EG00447	turquoise	steelblue
Phatr3_EG00448	midnightblue	ivory
Phatr3_EG00449	NA	NA
Phatr3_EG00450	NA	NA
Phatr3_EG00451	NA	NA
Phatr3_EG00452	grey	grey
Phatr3_EG00453	orange	orange
Phatr3_EG00454	NA	NA
Phatr3_EG00455	grey	grey
Phatr3_EG00456	orangered4	orangered4
Phatr3_EG00457	ivory	ivory
Phatr3_EG00458	NA	NA
Phatr3_EG00459	NA	NA
Phatr3_EG00460	NA	NA
Phatr3_EG00461	NA	NA
Phatr3_EG00462	magenta	magenta
Phatr3_EG00463	orange	orange
Phatr3_EG00464	NA	NA
Phatr3_EG00465	NA	NA
Phatr3_EG00466	NA	NA
Phatr3_EG00467	saddlebrown	darkgrey
Phatr3_EG00468	lightgreen	darkgrey
Phatr3_EG00469	NA	NA
Phatr3_EG00470	red	red
Phatr3_EG00471	NA	NA
Phatr3_EG00472	grey	grey
Phatr3_EG00473	NA	NA
Phatr3_EG00474	NA	NA
Phatr3_EG00475	NA	NA
Phatr3_EG00476	NA	NA
Phatr3_EG00477	NA	NA
Phatr3_EG00478	NA	NA
Phatr3_EG00479	plum1	lightcyan1
Phatr3_EG00480	NA	NA
Phatr3_EG00481	black	black
Phatr3_EG00482	NA	NA
Phatr3_EG00483	NA	NA
Phatr3_EG00484	greenyellow	greenyellow
Phatr3_EG00485	NA	NA
Phatr3_EG00486	grey	grey
Phatr3_EG00487	NA	NA
Phatr3_EG00488	darkred	brown
Phatr3_EG00489	NA	NA
Phatr3_EG00490	red	red
Phatr3_EG00491	lightcyan1	lightcyan1
Phatr3_EG00492	NA	NA
Phatr3_EG00493	NA	NA
Phatr3_EG00494	darkred	brown
Phatr3_EG00495	NA	NA
Phatr3_EG00496	NA	NA
Phatr3_EG00497	royalblue	cyan
Phatr3_EG00498	brown4	brown4
Phatr3_EG00499	NA	NA
Phatr3_EG00500	NA	NA
Phatr3_EG00501	NA	NA
Phatr3_EG00502	NA	NA
Phatr3_EG00503	grey60	darkgrey
Phatr3_EG00504	NA	NA
Phatr3_EG00505	NA	NA
Phatr3_EG00506	NA	NA
Phatr3_EG00507	NA	NA
Phatr3_EG00508	NA	NA
Phatr3_EG00509	NA	NA
Phatr3_EG00510	cyan	cyan
Phatr3_EG00511	brown	brown
Phatr3_EG00512	NA	NA
Phatr3_EG00513	NA	NA
Phatr3_EG00514	NA	NA
Phatr3_EG00515	NA	NA
Phatr3_EG00516	NA	NA
Phatr3_EG00517	turquoise	steelblue
Phatr3_EG00518	NA	NA
Phatr3_EG00519	NA	NA
Phatr3_EG00520	NA	NA
Phatr3_EG00521	NA	NA
Phatr3_EG00522	green	green
Phatr3_EG00523	orangered4	orangered4
Phatr3_EG00524	NA	NA
Phatr3_EG00525	royalblue	cyan
Phatr3_EG00526	NA	NA
Phatr3_EG00527	midnightblue	ivory
Phatr3_EG00528	NA	NA
Phatr3_EG00529	NA	NA
Phatr3_EG00530	NA	NA
Phatr3_EG00531	black	black
Phatr3_EG00532	NA	NA
Phatr3_EG00533	NA	NA
Phatr3_EG00534	black	black
Phatr3_EG00535	darkorange	blue
Phatr3_EG00536	brown	brown
Phatr3_EG00537	lightcyan1	lightcyan1
Phatr3_EG00538	purple	blue
Phatr3_EG00539	tan	tan
Phatr3_EG00540	NA	NA
Phatr3_EG00541	NA	NA
Phatr3_EG00542	NA	NA
Phatr3_EG00543	violet	violet
Phatr3_EG00544	saddlebrown	darkgrey
Phatr3_EG00545	black	black
Phatr3_EG00546	NA	NA
Phatr3_EG00547	green	green
Phatr3_EG00548	NA	NA
Phatr3_EG00549	saddlebrown	darkgrey
Phatr3_EG00550	darkgrey	darkgrey
Phatr3_EG00551	yellow	cyan
Phatr3_EG00552	black	black
Phatr3_EG00553	lightyellow	cyan
Phatr3_EG00554	turquoise	steelblue
Phatr3_EG00555	NA	NA
Phatr3_EG00556	mediumpurple3	mediumpurple3
Phatr3_EG00557	NA	NA
Phatr3_EG00558	brown	brown
Phatr3_EG00559	yellow	cyan
Phatr3_EG00560	orangered4	orangered4
Phatr3_EG00561	violet	violet
Phatr3_EG00562	NA	NA
Phatr3_EG00563	royalblue	cyan
Phatr3_EG00564	magenta	magenta
Phatr3_EG00565	sienna3	orangered4
Phatr3_EG00566	NA	NA
Phatr3_EG00567	red	red
Phatr3_EG00568	darkorange	blue
Phatr3_EG00569	orangered4	orangered4
Phatr3_EG00570	red	red
Phatr3_EG00571	turquoise	steelblue
Phatr3_EG00572	red	red
Phatr3_EG00573	violet	violet
Phatr3_EG00574	NA	NA
Phatr3_EG00575	NA	NA
Phatr3_EG00576	NA	NA
Phatr3_EG00577	salmon	salmon
Phatr3_EG00578	lightgreen	darkgrey
Phatr3_EG00579	skyblue3	orange
Phatr3_EG00580	NA	NA
Phatr3_EG00581	darkorange	blue
Phatr3_EG00582	yellow	cyan
Phatr3_EG00583	skyblue3	orange
Phatr3_EG00584	lightcyan1	lightcyan1
Phatr3_EG00585	NA	NA
Phatr3_EG00586	NA	NA
Phatr3_EG00587	greenyellow	greenyellow
Phatr3_EG00588	black	black
Phatr3_EG00589	blue	blue
Phatr3_EG00590	yellow	cyan
Phatr3_EG00591	grey	grey
Phatr3_EG00592	NA	NA
Phatr3_EG00593	NA	NA
Phatr3_EG00594	blue	blue
Phatr3_EG00595	NA	NA
Phatr3_EG00596	yellow	cyan
Phatr3_EG00597	cyan	cyan
Phatr3_EG00598	NA	NA
Phatr3_EG00599	blue	blue
Phatr3_EG00600	lightyellow	cyan
Phatr3_EG00601	NA	NA
Phatr3_EG00602	NA	NA
Phatr3_EG00603	magenta	magenta
Phatr3_EG00604	turquoise	steelblue
Phatr3_EG00605	lightyellow	cyan
Phatr3_EG00606	grey60	darkgrey
Phatr3_EG00607	darkgrey	darkgrey
Phatr3_EG00608	NA	NA
Phatr3_EG00609	darkolivegreen	brown4
Phatr3_EG00610	turquoise	steelblue
Phatr3_EG00611	NA	NA
Phatr3_EG00612	NA	NA
Phatr3_EG00613	brown	brown
Phatr3_EG00614	NA	NA
Phatr3_EG00615	yellow	cyan
Phatr3_EG00616	darkmagenta	darkmagenta
Phatr3_EG00617	lightgreen	darkgrey
Phatr3_EG00618	NA	NA
Phatr3_EG00619	salmon	salmon
Phatr3_EG00620	salmon	salmon
Phatr3_EG00621	black	black
Phatr3_EG00622	darkgreen	darkgreen
Phatr3_EG00623	NA	NA
Phatr3_EG00624	darkturquoise	darkgrey
Phatr3_EG00625	NA	NA
Phatr3_EG00626	NA	NA
Phatr3_EG00627	yellow	cyan
Phatr3_EG00628	NA	NA
Phatr3_EG00629	floralwhite	floralwhite
Phatr3_EG00630	lightcyan	darkgrey
Phatr3_EG00631	NA	NA
Phatr3_EG00632	NA	NA
Phatr3_EG00633	red	red
Phatr3_EG00634	NA	NA
Phatr3_EG00635	NA	NA
Phatr3_EG00636	yellow	cyan
Phatr3_EG00637	lightcyan	darkgrey
Phatr3_EG00638	NA	NA
Phatr3_EG00639	NA	NA
Phatr3_EG00640	grey	grey
Phatr3_EG00641	NA	NA
Phatr3_EG00643	yellow	cyan
Phatr3_EG00644	darkgreen	darkgreen
Phatr3_EG00645	magenta	magenta
Phatr3_EG00646	NA	NA
Phatr3_EG00647	NA	NA
Phatr3_EG00648	NA	NA
Phatr3_EG00649	brown	brown
Phatr3_EG00650	NA	NA
Phatr3_EG00651	tan	tan
Phatr3_EG00652	NA	NA
Phatr3_EG00654	turquoise	steelblue
Phatr3_EG00655	brown	brown
Phatr3_EG00656	NA	NA
Phatr3_EG00657	orangered4	orangered4
Phatr3_EG00658	NA	NA
Phatr3_EG00659	NA	NA
Phatr3_EG00660	NA	NA
Phatr3_EG00661	NA	NA
Phatr3_EG00662	NA	NA
Phatr3_EG00663	paleturquoise	paleturquoise
Phatr3_EG00664	magenta	magenta
Phatr3_EG00665	white	paleturquoise
Phatr3_EG00666	greenyellow	greenyellow
Phatr3_EG00667	grey	grey
Phatr3_EG00668	midnightblue	ivory
Phatr3_EG00669	NA	NA
Phatr3_EG00670	white	paleturquoise
Phatr3_EG00671	darkred	brown
Phatr3_EG00672	greenyellow	greenyellow
Phatr3_EG00673	NA	NA
Phatr3_EG00674	NA	NA
Phatr3_EG00675	NA	NA
Phatr3_EG00676	NA	NA
Phatr3_EG00677	red	red
Phatr3_EG00678	NA	NA
Phatr3_EG00679	darkred	brown
Phatr3_EG00680	NA	NA
Phatr3_EG00681	lightcyan	darkgrey
Phatr3_EG00682	yellowgreen	skyblue
Phatr3_EG00683	NA	NA
Phatr3_EG00684	sienna3	orangered4
Phatr3_EG00685	black	black
Phatr3_EG00686	magenta	magenta
Phatr3_EG00687	NA	NA
Phatr3_EG00688	grey	grey
Phatr3_EG00689	NA	NA
Phatr3_EG00691	NA	NA
Phatr3_EG00692	NA	NA
Phatr3_EG00693	NA	NA
Phatr3_EG00694	magenta	magenta
Phatr3_EG00695	NA	NA
Phatr3_EG00696	darkmagenta	darkmagenta
Phatr3_EG00697	grey	grey
Phatr3_EG00698	darkgreen	darkgreen
Phatr3_EG00699	NA	NA
Phatr3_EG00700	orange	orange
Phatr3_EG00701	black	black
Phatr3_EG00702	darkturquoise	darkgrey
Phatr3_EG00704	turquoise	steelblue
Phatr3_EG00705	NA	NA
Phatr3_EG00706	NA	NA
Phatr3_EG00707	grey60	darkgrey
Phatr3_EG00708	NA	NA
Phatr3_EG00709	darkorange	blue
Phatr3_EG00710	NA	NA
Phatr3_EG00711	NA	NA
Phatr3_EG00712	NA	NA
Phatr3_EG00713	steelblue	steelblue
Phatr3_EG00714	NA	NA
Phatr3_EG00715	midnightblue	ivory
Phatr3_EG00716	brown	brown
Phatr3_EG00717	NA	NA
Phatr3_EG00718	yellow	cyan
Phatr3_EG00719	green	green
Phatr3_EG00720	purple	blue
Phatr3_EG00721	NA	NA
Phatr3_EG00722	lightgreen	darkgrey
Phatr3_EG00723	NA	NA
Phatr3_EG00724	lightcyan	darkgrey
Phatr3_EG00725	NA	NA
Phatr3_EG00726	black	black
Phatr3_EG00727	NA	NA
Phatr3_EG00728	NA	NA
Phatr3_EG00729	brown	brown
Phatr3_EG00730	NA	NA
Phatr3_EG00731	darkmagenta	darkmagenta
Phatr3_EG00732	NA	NA
Phatr3_EG00733	lightcyan	darkgrey
Phatr3_EG00734	NA	NA
Phatr3_EG00735	darkred	brown
Phatr3_EG00736	red	red
Phatr3_EG00737	skyblue	skyblue
Phatr3_EG00738	grey	grey
Phatr3_EG00739	NA	NA
Phatr3_EG00740	skyblue	skyblue
Phatr3_EG00741	NA	NA
Phatr3_EG00742	tan	tan
Phatr3_EG00743	darkred	brown
Phatr3_EG00744	NA	NA
Phatr3_EG00745	NA	NA
Phatr3_EG00746	NA	NA
Phatr3_EG00747	blue	blue
Phatr3_EG00748	NA	NA
Phatr3_EG00749	grey60	darkgrey
Phatr3_EG00750	sienna3	orangered4
Phatr3_EG00751	NA	NA
Phatr3_EG00752	NA	NA
Phatr3_EG00753	NA	NA
Phatr3_EG00754	yellow	cyan
Phatr3_EG00755	NA	NA
Phatr3_EG00756	NA	NA
Phatr3_EG00757	NA	NA
Phatr3_EG00758	NA	NA
Phatr3_EG00759	salmon	salmon
Phatr3_EG00760	red	red
Phatr3_EG00761	darkgreen	darkgreen
Phatr3_EG00762	NA	NA
Phatr3_EG00763	NA	NA
Phatr3_EG00764	lightyellow	cyan
Phatr3_EG00765	violet	violet
Phatr3_EG00766	blue	blue
Phatr3_EG00767	darkorange2	darkgrey
Phatr3_EG00768	NA	NA
Phatr3_EG00769	green	green
Phatr3_EG00770	pink	black
Phatr3_EG00771	NA	NA
Phatr3_EG00772	tan	tan
Phatr3_EG00773	darkred	brown
Phatr3_EG00774	NA	NA
Phatr3_EG00775	tan	tan
Phatr3_EG00776	darkgrey	darkgrey
Phatr3_EG00777	black	black
Phatr3_EG00778	turquoise	steelblue
Phatr3_EG00779	brown	brown
Phatr3_EG00780	NA	NA
Phatr3_EG00781	pink	black
Phatr3_EG00782	brown	brown
Phatr3_EG00783	NA	NA
Phatr3_EG00784	darkorange	blue
Phatr3_EG00785	lightgreen	darkgrey
Phatr3_EG00786	darkorange	blue
Phatr3_EG00787	NA	NA
Phatr3_EG00788	NA	NA
Phatr3_EG00789	NA	NA
Phatr3_EG00790	NA	NA
Phatr3_EG00791	NA	NA
Phatr3_EG00792	lightsteelblue1	lightsteelblue1
Phatr3_EG00793	NA	NA
Phatr3_EG00794	brown	brown
Phatr3_EG00795	NA	NA
Phatr3_EG00796	NA	NA
Phatr3_EG00797	darkolivegreen	brown4
Phatr3_EG00798	lightyellow	cyan
Phatr3_EG00799	NA	NA
Phatr3_EG00800	brown	brown
Phatr3_EG00801	NA	NA
Phatr3_EG00802	NA	NA
Phatr3_EG00803	NA	NA
Phatr3_EG00804	NA	NA
Phatr3_EG00805	brown	brown
Phatr3_EG00806	NA	NA
Phatr3_EG00807	NA	NA
Phatr3_EG00808	grey60	darkgrey
Phatr3_EG00809	yellowgreen	skyblue
Phatr3_EG00810	sienna3	orangered4
Phatr3_EG00811	steelblue	steelblue
Phatr3_EG00812	darkorange	blue
Phatr3_EG00813	NA	NA
Phatr3_EG00814	NA	NA
Phatr3_EG00815	lightgreen	darkgrey
Phatr3_EG00816	lightcyan	darkgrey
Phatr3_EG00817	NA	NA
Phatr3_EG00818	red	red
Phatr3_EG00819	NA	NA
Phatr3_EG00820	darkorange2	darkgrey
Phatr3_EG00821	NA	NA
Phatr3_EG00822	NA	NA
Phatr3_EG00823	NA	NA
Phatr3_EG00824	NA	NA
Phatr3_EG00825	NA	NA
Phatr3_EG00826	NA	NA
Phatr3_EG00827	NA	NA
Phatr3_EG00828	yellow	cyan
Phatr3_EG00829	NA	NA
Phatr3_EG00830	NA	NA
Phatr3_EG00831	NA	NA
Phatr3_EG00832	NA	NA
Phatr3_EG00833	sienna3	orangered4
Phatr3_EG00834	NA	NA
Phatr3_EG00835	royalblue	cyan
Phatr3_EG00836	NA	NA
Phatr3_EG00837	NA	NA
Phatr3_EG00838	NA	NA
Phatr3_EG00839	NA	NA
Phatr3_EG00840	NA	NA
Phatr3_EG00841	darkmagenta	darkmagenta
Phatr3_EG00842	NA	NA
Phatr3_EG00843	NA	NA
Phatr3_EG00844	NA	NA
Phatr3_EG00845	NA	NA
Phatr3_EG00846	NA	NA
Phatr3_EG00847	NA	NA
Phatr3_EG00848	NA	NA
Phatr3_EG00849	darkgreen	darkgreen
Phatr3_EG00850	brown4	brown4
Phatr3_EG00851	orangered4	orangered4
Phatr3_EG00852	NA	NA
Phatr3_EG00853	NA	NA
Phatr3_EG00854	NA	NA
Phatr3_EG00855	lightgreen	darkgrey
Phatr3_EG00856	red	red
Phatr3_EG00857	grey	grey
Phatr3_EG00858	NA	NA
Phatr3_EG00859	NA	NA
Phatr3_EG00860	NA	NA
Phatr3_EG00861	NA	NA
Phatr3_EG00862	lightgreen	darkgrey
Phatr3_EG00863	NA	NA
Phatr3_EG00864	NA	NA
Phatr3_EG00865	darkred	brown
Phatr3_EG00866	NA	NA
Phatr3_EG00867	NA	NA
Phatr3_EG00868	brown4	brown4
Phatr3_EG00869	cyan	cyan
Phatr3_EG00870	sienna3	orangered4
Phatr3_EG00871	NA	NA
Phatr3_EG00872	grey	grey
Phatr3_EG00873	cyan	cyan
Phatr3_EG00874	NA	NA
Phatr3_EG00875	tan	tan
Phatr3_EG00876	yellow	cyan
Phatr3_EG00877	NA	NA
Phatr3_EG00878	purple	blue
Phatr3_EG00879	darkmagenta	darkmagenta
Phatr3_EG00880	NA	NA
Phatr3_EG00881	lightcyan	darkgrey
Phatr3_EG00882	NA	NA
Phatr3_EG00883	grey60	darkgrey
Phatr3_EG00884	NA	NA
Phatr3_EG00885	midnightblue	ivory
Phatr3_EG00886	violet	violet
Phatr3_EG00887	cyan	cyan
Phatr3_EG00888	NA	NA
Phatr3_EG00889	bisque4	bisque4
Phatr3_EG00890	red	red
Phatr3_EG00891	NA	NA
Phatr3_EG00892	brown	brown
Phatr3_EG00893	grey	grey
Phatr3_EG00894	grey	grey
Phatr3_EG00895	NA	NA
Phatr3_EG00896	grey	grey
Phatr3_EG00897	NA	NA
Phatr3_EG00898	grey	grey
Phatr3_EG00899	grey	grey
Phatr3_EG00900	NA	NA
Phatr3_EG00901	darkorange2	darkgrey
Phatr3_EG00902	darkturquoise	darkgrey
Phatr3_EG00903	NA	NA
Phatr3_EG00904	NA	NA
Phatr3_EG00905	NA	NA
Phatr3_EG00906	tan	tan
Phatr3_EG00907	cyan	cyan
Phatr3_EG00908	steelblue	steelblue
Phatr3_EG00909	steelblue	steelblue
Phatr3_EG00910	NA	NA
Phatr3_EG00911	darkgrey	darkgrey
Phatr3_EG00912	royalblue	cyan
Phatr3_EG00913	NA	NA
Phatr3_EG00914	lightyellow	cyan
Phatr3_EG00915	NA	NA
Phatr3_EG00916	NA	NA
Phatr3_EG00917	NA	NA
Phatr3_EG00918	NA	NA
Phatr3_EG00919	NA	NA
Phatr3_EG00920	orangered4	orangered4
Phatr3_EG00921	brown	brown
Phatr3_EG00922	greenyellow	greenyellow
Phatr3_EG00923	NA	NA
Phatr3_EG00924	lightcyan	darkgrey
Phatr3_EG00925	red	red
Phatr3_EG00926	black	black
Phatr3_EG00927	tan	tan
Phatr3_EG00928	darkred	brown
Phatr3_EG00929	NA	NA
Phatr3_EG00930	yellow	cyan
Phatr3_EG00931	darkorange2	darkgrey
Phatr3_EG00932	purple	blue
Phatr3_EG00934	NA	NA
Phatr3_EG00935	NA	NA
Phatr3_EG00936	NA	NA
Phatr3_EG00937	NA	NA
Phatr3_EG00938	greenyellow	greenyellow
Phatr3_EG00939	magenta	magenta
Phatr3_EG00940	sienna3	orangered4
Phatr3_EG00941	steelblue	steelblue
Phatr3_EG00942	orange	orange
Phatr3_EG00943	NA	NA
Phatr3_EG00944	NA	NA
Phatr3_EG00945	darkorange	blue
Phatr3_EG00946	NA	NA
Phatr3_EG00947	NA	NA
Phatr3_EG00948	grey	grey
Phatr3_EG00949	cyan	cyan
Phatr3_EG00950	green	green
Phatr3_EG00951	brown	brown
Phatr3_EG00952	orangered4	orangered4
Phatr3_EG00953	NA	NA
Phatr3_EG00954	darkgrey	darkgrey
Phatr3_EG00955	NA	NA
Phatr3_EG00956	yellow	cyan
Phatr3_EG00957	midnightblue	ivory
Phatr3_EG00958	NA	NA
Phatr3_EG00959	grey	grey
Phatr3_EG00960	darkgreen	darkgreen
Phatr3_EG00961	darkmagenta	darkmagenta
Phatr3_EG00962	grey	grey
Phatr3_EG00963	NA	NA
Phatr3_EG00965	NA	NA
Phatr3_EG00966	sienna3	orangered4
Phatr3_EG00967	lightyellow	cyan
Phatr3_EG00968	NA	NA
Phatr3_EG00969	NA	NA
Phatr3_EG00970	NA	NA
Phatr3_EG00971	NA	NA
Phatr3_EG00972	NA	NA
Phatr3_EG00973	NA	NA
Phatr3_EG00974	NA	NA
Phatr3_EG00975	red	red
Phatr3_EG00976	darkred	brown
Phatr3_EG00977	NA	NA
Phatr3_EG00978	blue	blue
Phatr3_EG00979	paleturquoise	paleturquoise
Phatr3_EG00980	grey	grey
Phatr3_EG00981	NA	NA
Phatr3_EG00982	NA	NA
Phatr3_EG00983	plum1	lightcyan1
Phatr3_EG00984	NA	NA
Phatr3_EG00985	NA	NA
Phatr3_EG00986	NA	NA
Phatr3_EG00987	brown	brown
Phatr3_EG00988	NA	NA
Phatr3_EG00989	NA	NA
Phatr3_EG00990	NA	NA
Phatr3_EG00991	lightyellow	cyan
Phatr3_EG00992	NA	NA
Phatr3_EG00993	NA	NA
Phatr3_EG00994	saddlebrown	darkgrey
Phatr3_EG00995	green	green
Phatr3_EG00996	NA	NA
Phatr3_EG00997	NA	NA
Phatr3_EG00998	NA	NA
Phatr3_EG00999	green	green
Phatr3_EG01000	NA	NA
Phatr3_EG01001	NA	NA
Phatr3_EG01002	NA	NA
Phatr3_EG01003	NA	NA
Phatr3_EG01004	violet	violet
Phatr3_EG01005	brown	brown
Phatr3_EG01006	saddlebrown	darkgrey
Phatr3_EG01007	NA	NA
Phatr3_EG01008	NA	NA
Phatr3_EG01009	NA	NA
Phatr3_EG01010	turquoise	steelblue
Phatr3_EG01011	NA	NA
Phatr3_EG01012	midnightblue	ivory
Phatr3_EG01013	tan	tan
Phatr3_EG01014	NA	NA
Phatr3_EG01015	NA	NA
Phatr3_EG01016	yellow	cyan
Phatr3_EG01017	saddlebrown	darkgrey
Phatr3_EG01018	red	red
Phatr3_EG01019	NA	NA
Phatr3_EG01020	NA	NA
Phatr3_EG01021	turquoise	steelblue
Phatr3_EG01022	yellow	cyan
Phatr3_EG01023	skyblue	skyblue
Phatr3_EG01024	NA	NA
Phatr3_EG01025	yellowgreen	skyblue
Phatr3_EG01026	grey	grey
Phatr3_EG01027	NA	NA
Phatr3_EG01028	NA	NA
Phatr3_EG01029	NA	NA
Phatr3_EG01030	plum1	lightcyan1
Phatr3_EG01031	NA	NA
Phatr3_EG01032	yellow	cyan
Phatr3_EG01033	darkred	brown
Phatr3_EG01034	violet	violet
Phatr3_EG01035	NA	NA
Phatr3_EG01036	NA	NA
Phatr3_EG01037	orangered4	orangered4
Phatr3_EG01038	NA	NA
Phatr3_EG01039	darkorange	blue
Phatr3_EG01040	green	green
Phatr3_EG01041	floralwhite	floralwhite
Phatr3_EG01042	NA	NA
Phatr3_EG01044	cyan	cyan
Phatr3_EG01045	turquoise	steelblue
Phatr3_EG01046	violet	violet
Phatr3_EG01047	NA	NA
Phatr3_EG01048	turquoise	steelblue
Phatr3_EG01049	red	red
Phatr3_EG01050	orange	orange
Phatr3_EG01051	lightcyan	darkgrey
Phatr3_EG01052	steelblue	steelblue
Phatr3_EG01053	NA	NA
Phatr3_EG01054	lightyellow	cyan
Phatr3_EG01055	NA	NA
Phatr3_EG01056	NA	NA
Phatr3_EG01057	NA	NA
Phatr3_EG01058	NA	NA
Phatr3_EG01060	sienna3	orangered4
Phatr3_EG01061	NA	NA
Phatr3_EG01062	NA	NA
Phatr3_EG01063	orange	orange
Phatr3_EG01064	NA	NA
Phatr3_EG01065	NA	NA
Phatr3_EG01066	midnightblue	ivory
Phatr3_EG01067	darkslateblue	darkslateblue
Phatr3_EG01068	NA	NA
Phatr3_EG01069	darkgrey	darkgrey
Phatr3_EG01070	pink	black
Phatr3_EG01071	darkred	brown
Phatr3_EG01072	NA	NA
Phatr3_EG01073	NA	NA
Phatr3_EG01074	skyblue3	orange
Phatr3_EG01075	darkturquoise	darkgrey
Phatr3_EG01076	NA	NA
Phatr3_EG01077	paleturquoise	paleturquoise
Phatr3_EG01078	lightcyan	darkgrey
Phatr3_EG01079	grey	grey
Phatr3_EG01080	NA	NA
Phatr3_EG01081	NA	NA
Phatr3_EG01082	NA	NA
Phatr3_EG01083	skyblue	skyblue
Phatr3_EG01084	skyblue	skyblue
Phatr3_EG01085	lightcyan	darkgrey
Phatr3_EG01086	purple	blue
Phatr3_EG01087	NA	NA
Phatr3_EG01088	NA	NA
Phatr3_EG01089	NA	NA
Phatr3_EG01090	darkgrey	darkgrey
Phatr3_EG01091	darkred	brown
Phatr3_EG01092	NA	NA
Phatr3_EG01093	NA	NA
Phatr3_EG01094	greenyellow	greenyellow
Phatr3_EG01095	turquoise	steelblue
Phatr3_EG01097	NA	NA
Phatr3_EG01098	black	black
Phatr3_EG01099	darkslateblue	darkslateblue
Phatr3_EG01100	NA	NA
Phatr3_EG01101	salmon	salmon
Phatr3_EG01102	pink	black
Phatr3_EG01103	NA	NA
Phatr3_EG01104	green	green
Phatr3_EG01105	darkolivegreen	brown4
Phatr3_EG01106	NA	NA
Phatr3_EG01107	NA	NA
Phatr3_EG01108	darkgreen	darkgreen
Phatr3_EG01109	NA	NA
Phatr3_EG01110	NA	NA
Phatr3_EG01111	violet	violet
Phatr3_EG01112	NA	NA
Phatr3_EG01113	black	black
Phatr3_EG01114	NA	NA
Phatr3_EG01115	NA	NA
Phatr3_EG01116	NA	NA
Phatr3_EG01117	NA	NA
Phatr3_EG01118	darkgreen	darkgreen
Phatr3_EG01119	lightcyan	darkgrey
Phatr3_EG01120	purple	blue
Phatr3_EG01121	NA	NA
Phatr3_EG01122	NA	NA
Phatr3_EG01123	lightcyan1	lightcyan1
Phatr3_EG01124	NA	NA
Phatr3_EG01125	salmon	salmon
Phatr3_EG01126	NA	NA
Phatr3_EG01127	NA	NA
Phatr3_EG01128	lightcyan	darkgrey
Phatr3_EG01129	orange	orange
Phatr3_EG01130	NA	NA
Phatr3_EG01131	NA	NA
Phatr3_EG01132	orange	orange
Phatr3_EG01133	yellow	cyan
Phatr3_EG01134	NA	NA
Phatr3_EG01135	darkorange	blue
Phatr3_EG01136	darkgrey	darkgrey
Phatr3_EG01137	NA	NA
Phatr3_EG01138	NA	NA
Phatr3_EG01139	sienna3	orangered4
Phatr3_EG01140	brown	brown
Phatr3_EG01141	NA	NA
Phatr3_EG01142	NA	NA
Phatr3_EG01143	NA	NA
Phatr3_EG01144	NA	NA
Phatr3_EG01145	royalblue	cyan
Phatr3_EG01146	darkred	brown
Phatr3_EG01147	NA	NA
Phatr3_EG01148	darkolivegreen	brown4
Phatr3_EG01149	darkred	brown
Phatr3_EG01150	NA	NA
Phatr3_EG01151	NA	NA
Phatr3_EG01152	NA	NA
Phatr3_EG01153	NA	NA
Phatr3_EG01154	NA	NA
Phatr3_EG01155	NA	NA
Phatr3_EG01156	NA	NA
Phatr3_EG01157	royalblue	cyan
Phatr3_EG01158	NA	NA
Phatr3_EG01159	sienna3	orangered4
Phatr3_EG01160	NA	NA
Phatr3_EG01161	white	paleturquoise
Phatr3_EG01162	red	red
Phatr3_EG01163	NA	NA
Phatr3_EG01164	magenta	magenta
Phatr3_EG01165	NA	NA
Phatr3_EG01166	salmon	salmon
Phatr3_EG01167	NA	NA
Phatr3_EG01168	NA	NA
Phatr3_EG01169	NA	NA
Phatr3_EG01170	darkred	brown
Phatr3_EG01171	sienna3	orangered4
Phatr3_EG01172	lightgreen	darkgrey
Phatr3_EG01173	NA	NA
Phatr3_EG01174	orangered4	orangered4
Phatr3_EG01175	NA	NA
Phatr3_EG01176	NA	NA
Phatr3_EG01177	cyan	cyan
Phatr3_EG01178	NA	NA
Phatr3_EG01179	NA	NA
Phatr3_EG01180	salmon	salmon
Phatr3_EG01181	grey60	darkgrey
Phatr3_EG01182	NA	NA
Phatr3_EG01183	NA	NA
Phatr3_EG01184	steelblue	steelblue
Phatr3_EG01185	NA	NA
Phatr3_EG01186	NA	NA
Phatr3_EG01187	NA	NA
Phatr3_EG01188	red	red
Phatr3_EG01189	NA	NA
Phatr3_EG01190	NA	NA
Phatr3_EG01191	NA	NA
Phatr3_EG01192	NA	NA
Phatr3_EG01193	NA	NA
Phatr3_EG01194	NA	NA
Phatr3_EG01195	NA	NA
Phatr3_EG01196	NA	NA
Phatr3_EG01197	greenyellow	greenyellow
Phatr3_EG01198	pink	black
Phatr3_EG01199	NA	NA
Phatr3_EG01200	lightcyan	darkgrey
Phatr3_EG01201	NA	NA
Phatr3_EG01202	yellow	cyan
Phatr3_EG01203	lightyellow	cyan
Phatr3_EG01204	mediumpurple3	mediumpurple3
Phatr3_EG01205	sienna3	orangered4
Phatr3_EG01206	orangered4	orangered4
Phatr3_EG01207	NA	NA
Phatr3_EG01208	turquoise	steelblue
Phatr3_EG01209	turquoise	steelblue
Phatr3_EG01210	NA	NA
Phatr3_EG01211	NA	NA
Phatr3_EG01212	pink	black
Phatr3_EG01213	NA	NA
Phatr3_EG01214	NA	NA
Phatr3_EG01215	NA	NA
Phatr3_EG01216	NA	NA
Phatr3_EG01217	NA	NA
Phatr3_EG01218	NA	NA
Phatr3_EG01219	darkred	brown
Phatr3_EG01220	NA	NA
Phatr3_EG01221	red	red
Phatr3_EG01222	purple	blue
Phatr3_EG01223	NA	NA
Phatr3_EG01224	NA	NA
Phatr3_EG01225	lightcyan1	lightcyan1
Phatr3_EG01226	NA	NA
Phatr3_EG01227	brown	brown
Phatr3_EG01228	NA	NA
Phatr3_EG01229	orange	orange
Phatr3_EG01230	NA	NA
Phatr3_EG01231	NA	NA
Phatr3_EG01232	NA	NA
Phatr3_EG01233	NA	NA
Phatr3_EG01234	NA	NA
Phatr3_EG01235	NA	NA
Phatr3_EG01236	brown	brown
Phatr3_EG01237	ivory	ivory
Phatr3_EG01238	NA	NA
Phatr3_EG01239	NA	NA
Phatr3_EG01240	NA	NA
Phatr3_EG01241	NA	NA
Phatr3_EG01242	greenyellow	greenyellow
Phatr3_EG01243	NA	NA
Phatr3_EG01244	NA	NA
Phatr3_EG01245	NA	NA
Phatr3_EG01246	NA	NA
Phatr3_EG01247	NA	NA
Phatr3_EG01248	NA	NA
Phatr3_EG01249	NA	NA
Phatr3_EG01250	NA	NA
Phatr3_EG01251	NA	NA
Phatr3_EG01252	NA	NA
Phatr3_EG01253	NA	NA
Phatr3_EG01254	NA	NA
Phatr3_EG01255	NA	NA
Phatr3_EG01256	lightyellow	cyan
Phatr3_EG01257	NA	NA
Phatr3_EG01258	NA	NA
Phatr3_EG01259	NA	NA
Phatr3_EG01260	NA	NA
Phatr3_EG01261	NA	NA
Phatr3_EG01262	NA	NA
Phatr3_EG01263	grey	grey
Phatr3_EG01264	NA	NA
Phatr3_EG01265	NA	NA
Phatr3_EG01266	NA	NA
Phatr3_EG01267	NA	NA
Phatr3_EG01268	turquoise	steelblue
Phatr3_EG01269	NA	NA
Phatr3_EG01270	NA	NA
Phatr3_EG01271	skyblue	skyblue
Phatr3_EG01272	NA	NA
Phatr3_EG01273	NA	NA
Phatr3_EG01274	NA	NA
Phatr3_EG01275	paleturquoise	paleturquoise
Phatr3_EG01276	NA	NA
Phatr3_EG01277	NA	NA
Phatr3_EG01278	paleturquoise	paleturquoise
Phatr3_EG01279	black	black
Phatr3_EG01280	yellow	cyan
Phatr3_EG01281	green	green
Phatr3_EG01282	orangered4	orangered4
Phatr3_EG01283	lightcyan	darkgrey
Phatr3_EG01284	NA	NA
Phatr3_EG01285	green	green
Phatr3_EG01286	darkslateblue	darkslateblue
Phatr3_EG01287	floralwhite	floralwhite
Phatr3_EG01288	NA	NA
Phatr3_EG01289	NA	NA
Phatr3_EG01290	lightcyan	darkgrey
Phatr3_EG01291	blue	blue
Phatr3_EG01292	NA	NA
Phatr3_EG01293	NA	NA
Phatr3_EG01294	NA	NA
Phatr3_EG01295	lightgreen	darkgrey
Phatr3_EG01296	brown	brown
Phatr3_EG01297	NA	NA
Phatr3_EG01298	NA	NA
Phatr3_EG01299	grey	grey
Phatr3_EG01300	NA	NA
Phatr3_EG01301	green	green
Phatr3_EG01302	NA	NA
Phatr3_EG01303	NA	NA
Phatr3_EG01304	greenyellow	greenyellow
Phatr3_EG01305	turquoise	steelblue
Phatr3_EG01306	NA	NA
Phatr3_EG01307	magenta	magenta
Phatr3_EG01308	NA	NA
Phatr3_EG01309	NA	NA
Phatr3_EG01310	NA	NA
Phatr3_EG01311	NA	NA
Phatr3_EG01312	NA	NA
Phatr3_EG01313	NA	NA
Phatr3_EG01314	darkgrey	darkgrey
Phatr3_EG01315	lightyellow	cyan
Phatr3_EG01316	floralwhite	floralwhite
Phatr3_EG01317	NA	NA
Phatr3_EG01318	pink	black
Phatr3_EG01319	darkred	brown
Phatr3_EG01320	violet	violet
Phatr3_EG01321	turquoise	steelblue
Phatr3_EG01322	grey	grey
Phatr3_EG01323	NA	NA
Phatr3_EG01324	brown4	brown4
Phatr3_EG01325	cyan	cyan
Phatr3_EG01326	darkorange2	darkgrey
Phatr3_EG01327	NA	NA
Phatr3_EG01328	NA	NA
Phatr3_EG01329	NA	NA
Phatr3_EG01330	darkgrey	darkgrey
Phatr3_EG01331	NA	NA
Phatr3_EG01332	NA	NA
Phatr3_EG01333	orange	orange
Phatr3_EG01334	green	green
Phatr3_EG01335	NA	NA
Phatr3_EG01336	magenta	magenta
Phatr3_EG01337	darkgrey	darkgrey
Phatr3_EG01338	NA	NA
Phatr3_EG01339	NA	NA
Phatr3_EG01340	lightyellow	cyan
Phatr3_EG01341	NA	NA
Phatr3_EG01342	lightcyan1	lightcyan1
Phatr3_EG01343	salmon	salmon
Phatr3_EG01344	NA	NA
Phatr3_EG01345	NA	NA
Phatr3_EG01346	NA	NA
Phatr3_EG01347	orangered4	orangered4
Phatr3_EG01348	mediumpurple3	mediumpurple3
Phatr3_EG01349	NA	NA
Phatr3_EG01350	turquoise	steelblue
Phatr3_EG01351	NA	NA
Phatr3_EG01352	greenyellow	greenyellow
Phatr3_EG01353	plum1	lightcyan1
Phatr3_EG01354	NA	NA
Phatr3_EG01355	NA	NA
Phatr3_EG01356	NA	NA
Phatr3_EG01357	NA	NA
Phatr3_EG01358	lightcyan	darkgrey
Phatr3_EG01359	blue	blue
Phatr3_EG01360	lightcyan	darkgrey
Phatr3_EG01361	NA	NA
Phatr3_EG01362	turquoise	steelblue
Phatr3_EG01363	NA	NA
Phatr3_EG01364	lightcyan	darkgrey
Phatr3_EG01365	darkgreen	darkgreen
Phatr3_EG01366	NA	NA
Phatr3_EG01367	magenta	magenta
Phatr3_EG01368	plum1	lightcyan1
Phatr3_EG01369	NA	NA
Phatr3_EG01370	yellow	cyan
Phatr3_EG01371	grey	grey
Phatr3_EG01372	NA	NA
Phatr3_EG01373	steelblue	steelblue
Phatr3_EG01374	cyan	cyan
Phatr3_EG01375	white	paleturquoise
Phatr3_EG01376	magenta	magenta
Phatr3_EG01377	turquoise	steelblue
Phatr3_EG01378	NA	NA
Phatr3_EG01379	lightcyan	darkgrey
Phatr3_EG01380	darkorange2	darkgrey
Phatr3_EG01381	darkgrey	darkgrey
Phatr3_EG01382	NA	NA
Phatr3_EG01383	NA	NA
Phatr3_EG01384	NA	NA
Phatr3_EG01385	cyan	cyan
Phatr3_EG01386	NA	NA
Phatr3_EG01387	grey	grey
Phatr3_EG01388	lightyellow	cyan
Phatr3_EG01389	saddlebrown	darkgrey
Phatr3_EG01390	red	red
Phatr3_EG01391	NA	NA
Phatr3_EG01392	NA	NA
Phatr3_EG01393	darkmagenta	darkmagenta
Phatr3_EG01394	sienna3	orangered4
Phatr3_EG01395	NA	NA
Phatr3_EG01396	yellowgreen	skyblue
Phatr3_EG01397	NA	NA
Phatr3_EG01398	turquoise	steelblue
Phatr3_EG01399	NA	NA
Phatr3_EG01400	darkred	brown
Phatr3_EG01401	lightcyan	darkgrey
Phatr3_EG01402	darkred	brown
Phatr3_EG01403	tan	tan
Phatr3_EG01404	orangered4	orangered4
Phatr3_EG01405	NA	NA
Phatr3_EG01406	NA	NA
Phatr3_EG01407	NA	NA
Phatr3_EG01408	brown	brown
Phatr3_EG01409	blue	blue
Phatr3_EG01410	salmon	salmon
Phatr3_EG01411	darkturquoise	darkgrey
Phatr3_EG01412	darkolivegreen	brown4
Phatr3_EG01413	NA	NA
Phatr3_EG01414	NA	NA
Phatr3_EG01415	NA	NA
Phatr3_EG01416	sienna3	orangered4
Phatr3_EG01417	violet	violet
Phatr3_EG01418	NA	NA
Phatr3_EG01419	lightcyan	darkgrey
Phatr3_EG01420	grey	grey
Phatr3_EG01421	pink	black
Phatr3_EG01422	tan	tan
Phatr3_EG01423	orangered4	orangered4
Phatr3_EG01424	darkolivegreen	brown4
Phatr3_EG01425	darkmagenta	darkmagenta
Phatr3_EG01426	NA	NA
Phatr3_EG01427	NA	NA
Phatr3_EG01428	turquoise	steelblue
Phatr3_EG01429	turquoise	steelblue
Phatr3_EG01430	NA	NA
Phatr3_EG01431	NA	NA
Phatr3_EG01432	NA	NA
Phatr3_EG01433	turquoise	steelblue
Phatr3_EG01434	NA	NA
Phatr3_EG01435	NA	NA
Phatr3_EG01436	grey	grey
Phatr3_EG01437	NA	NA
Phatr3_EG01438	NA	NA
Phatr3_EG01439	NA	NA
Phatr3_EG01440	grey	grey
Phatr3_EG01441	NA	NA
Phatr3_EG01442	grey60	darkgrey
Phatr3_EG01443	NA	NA
Phatr3_EG01444	NA	NA
Phatr3_EG01445	NA	NA
Phatr3_EG01447	magenta	magenta
Phatr3_EG01448	yellow	cyan
Phatr3_EG01449	lightyellow	cyan
Phatr3_EG01450	NA	NA
Phatr3_EG01451	plum2	darkgrey
Phatr3_EG01452	NA	NA
Phatr3_EG01453	darkolivegreen	brown4
Phatr3_EG01454	NA	NA
Phatr3_EG01455	sienna3	orangered4
Phatr3_EG01456	turquoise	steelblue
Phatr3_EG01458	darkmagenta	darkmagenta
Phatr3_EG01459	orange	orange
Phatr3_EG01460	grey60	darkgrey
Phatr3_EG01461	lightsteelblue1	lightsteelblue1
Phatr3_EG01462	blue	blue
Phatr3_EG01463	skyblue	skyblue
Phatr3_EG01464	darkgrey	darkgrey
Phatr3_EG01465	grey	grey
Phatr3_EG01466	turquoise	steelblue
Phatr3_EG01467	brown	brown
Phatr3_EG01468	skyblue	skyblue
Phatr3_EG01469	grey	grey
Phatr3_EG01470	bisque4	bisque4
Phatr3_EG01471	grey60	darkgrey
Phatr3_EG01472	NA	NA
Phatr3_EG01473	orange	orange
Phatr3_EG01474	NA	NA
Phatr3_EG01475	purple	blue
Phatr3_EG01476	brown	brown
Phatr3_EG01477	greenyellow	greenyellow
Phatr3_EG01478	pink	black
Phatr3_EG01479	saddlebrown	darkgrey
Phatr3_EG01480	NA	NA
Phatr3_EG01481	orange	orange
Phatr3_EG01482	orangered4	orangered4
Phatr3_EG01483	lightgreen	darkgrey
Phatr3_EG01484	NA	NA
Phatr3_EG01485	NA	NA
Phatr3_EG01486	lightyellow	cyan
Phatr3_EG01487	yellow	cyan
Phatr3_EG01488	darkgreen	darkgreen
Phatr3_EG01489	mediumpurple3	mediumpurple3
Phatr3_EG01490	NA	NA
Phatr3_EG01491	pink	black
Phatr3_EG01492	brown	brown
Phatr3_EG01494	pink	black
Phatr3_EG01495	orangered4	orangered4
Phatr3_EG01496	black	black
Phatr3_EG01497	brown4	brown4
Phatr3_EG01498	magenta	magenta
Phatr3_EG01499	blue	blue
Phatr3_EG01500	grey60	darkgrey
Phatr3_EG01501	NA	NA
Phatr3_EG01502	darkgreen	darkgreen
Phatr3_EG01503	grey	grey
Phatr3_EG01504	magenta	magenta
Phatr3_EG01505	sienna3	orangered4
Phatr3_EG01506	lightcyan1	lightcyan1
Phatr3_EG01507	magenta	magenta
Phatr3_EG01508	pink	black
Phatr3_EG01509	midnightblue	ivory
Phatr3_EG01510	NA	NA
Phatr3_EG01511	NA	NA
Phatr3_EG01512	darkgrey	darkgrey
Phatr3_EG01513	black	black
Phatr3_EG01514	NA	NA
Phatr3_EG01515	NA	NA
Phatr3_EG01516	NA	NA
Phatr3_EG01517	lightgreen	darkgrey
Phatr3_EG01518	darkgrey	darkgrey
Phatr3_EG01519	blue	blue
Phatr3_EG01520	pink	black
Phatr3_EG01521	bisque4	bisque4
Phatr3_EG01522	NA	NA
Phatr3_EG01523	sienna3	orangered4
Phatr3_EG01524	green	green
Phatr3_EG01525	black	black
Phatr3_EG01526	yellow	cyan
Phatr3_EG01527	lightyellow	cyan
Phatr3_EG01528	NA	NA
Phatr3_EG01529	NA	NA
Phatr3_EG01530	NA	NA
Phatr3_EG01531	NA	NA
Phatr3_EG01532	NA	NA
Phatr3_EG01533	red	red
Phatr3_EG01534	green	green
Phatr3_EG01535	orangered4	orangered4
Phatr3_EG01536	NA	NA
Phatr3_EG01537	red	red
Phatr3_EG01538	NA	NA
Phatr3_EG01539	NA	NA
Phatr3_EG01540	lightcyan1	lightcyan1
Phatr3_EG01541	lightgreen	darkgrey
Phatr3_EG01542	lightgreen	darkgrey
Phatr3_EG01543	turquoise	steelblue
Phatr3_EG01544	green	green
Phatr3_EG01545	NA	NA
Phatr3_EG01546	NA	NA
Phatr3_EG01547	NA	NA
Phatr3_EG01548	sienna3	orangered4
Phatr3_EG01549	yellow	cyan
Phatr3_EG01550	royalblue	cyan
Phatr3_EG01551	NA	NA
Phatr3_EG01552	bisque4	bisque4
Phatr3_EG01553	yellowgreen	skyblue
Phatr3_EG01554	paleturquoise	paleturquoise
Phatr3_EG01555	NA	NA
Phatr3_EG01556	NA	NA
Phatr3_EG01557	NA	NA
Phatr3_EG01558	sienna3	orangered4
Phatr3_EG01559	lightyellow	cyan
Phatr3_EG01560	NA	NA
Phatr3_EG01561	NA	NA
Phatr3_EG01562	NA	NA
Phatr3_EG01563	yellow	cyan
Phatr3_EG01564	grey	grey
Phatr3_EG01565	orange	orange
Phatr3_EG01566	NA	NA
Phatr3_EG01567	NA	NA
Phatr3_EG01568	NA	NA
Phatr3_EG01569	darkturquoise	darkgrey
Phatr3_EG01570	lightcyan1	lightcyan1
Phatr3_EG01571	NA	NA
Phatr3_EG01572	NA	NA
Phatr3_EG01573	NA	NA
Phatr3_EG01574	NA	NA
Phatr3_EG01575	orange	orange
Phatr3_EG01576	NA	NA
Phatr3_EG01577	NA	NA
Phatr3_EG01578	NA	NA
Phatr3_EG01579	NA	NA
Phatr3_EG01580	NA	NA
Phatr3_EG01581	NA	NA
Phatr3_EG01582	sienna3	orangered4
Phatr3_EG01583	NA	NA
Phatr3_EG01584	yellow	cyan
Phatr3_EG01585	lightyellow	cyan
Phatr3_EG01586	red	red
Phatr3_EG01587	NA	NA
Phatr3_EG01588	lightsteelblue1	lightsteelblue1
Phatr3_EG01589	NA	NA
Phatr3_EG01590	pink	black
Phatr3_EG01591	darkred	brown
Phatr3_EG01592	plum1	lightcyan1
Phatr3_EG01593	NA	NA
Phatr3_EG01594	grey60	darkgrey
Phatr3_EG01595	NA	NA
Phatr3_EG01596	plum1	lightcyan1
Phatr3_EG01597	yellowgreen	skyblue
Phatr3_EG01598	royalblue	cyan
Phatr3_EG01599	NA	NA
Phatr3_EG01600	darkslateblue	darkslateblue
Phatr3_EG01601	turquoise	steelblue
Phatr3_EG01602	NA	NA
Phatr3_EG01603	brown	brown
Phatr3_EG01604	saddlebrown	darkgrey
Phatr3_EG01605	darkred	brown
Phatr3_EG01606	turquoise	steelblue
Phatr3_EG01607	NA	NA
Phatr3_EG01608	lightgreen	darkgrey
Phatr3_EG01609	NA	NA
Phatr3_EG01610	NA	NA
Phatr3_EG01611	NA	NA
Phatr3_EG01612	NA	NA
Phatr3_EG01613	NA	NA
Phatr3_EG01614	darkolivegreen	brown4
Phatr3_EG01616	NA	NA
Phatr3_EG01617	greenyellow	greenyellow
Phatr3_EG01618	turquoise	steelblue
Phatr3_EG01619	NA	NA
Phatr3_EG01620	NA	NA
Phatr3_EG01621	NA	NA
Phatr3_EG01622	turquoise	steelblue
Phatr3_EG01623	NA	NA
Phatr3_EG01624	NA	NA
Phatr3_EG01625	NA	NA
Phatr3_EG01626	NA	NA
Phatr3_EG01627	turquoise	steelblue
Phatr3_EG01628	grey	grey
Phatr3_EG01629	NA	NA
Phatr3_EG01630	violet	violet
Phatr3_EG01631	NA	NA
Phatr3_EG01632	NA	NA
Phatr3_EG01633	darkgreen	darkgreen
Phatr3_EG01634	NA	NA
Phatr3_EG01635	yellow	cyan
Phatr3_EG01636	NA	NA
Phatr3_EG01637	NA	NA
Phatr3_EG01638	lightgreen	darkgrey
Phatr3_EG01639	NA	NA
Phatr3_EG01640	skyblue3	orange
Phatr3_EG01641	cyan	cyan
Phatr3_EG01642	darkturquoise	darkgrey
Phatr3_EG01643	NA	NA
Phatr3_EG01644	NA	NA
Phatr3_EG01645	NA	NA
Phatr3_EG01646	NA	NA
Phatr3_EG01647	green	green
Phatr3_EG01648	sienna3	orangered4
Phatr3_EG01649	grey	grey
Phatr3_EG01650	yellow	cyan
Phatr3_EG01651	NA	NA
Phatr3_EG01652	darkgreen	darkgreen
Phatr3_EG01653	midnightblue	ivory
Phatr3_EG01654	NA	NA
Phatr3_EG01655	grey	grey
Phatr3_EG01656	darkred	brown
Phatr3_EG01657	NA	NA
Phatr3_EG01658	green	green
Phatr3_EG01659	tan	tan
Phatr3_EG01660	midnightblue	ivory
Phatr3_EG01661	NA	NA
Phatr3_EG01662	NA	NA
Phatr3_EG01663	NA	NA
Phatr3_EG01664	orangered4	orangered4
Phatr3_EG01665	yellow	cyan
Phatr3_EG01666	NA	NA
Phatr3_EG01667	pink	black
Phatr3_EG01668	skyblue3	orange
Phatr3_EG01669	plum1	lightcyan1
Phatr3_EG01670	purple	blue
Phatr3_EG01671	bisque4	bisque4
Phatr3_EG01672	darkgreen	darkgreen
Phatr3_EG01673	turquoise	steelblue
Phatr3_EG01674	brown4	brown4
Phatr3_EG01675	NA	NA
Phatr3_EG01676	greenyellow	greenyellow
Phatr3_EG01677	midnightblue	ivory
Phatr3_EG01678	yellowgreen	skyblue
Phatr3_EG01679	NA	NA
Phatr3_EG01680	NA	NA
Phatr3_EG01681	NA	NA
Phatr3_EG01682	darkolivegreen	brown4
Phatr3_EG01683	darkgreen	darkgreen
Phatr3_EG01684	NA	NA
Phatr3_EG01685	NA	NA
Phatr3_EG01686	darkslateblue	darkslateblue
Phatr3_EG01687	darkgrey	darkgrey
Phatr3_EG01688	skyblue	skyblue
Phatr3_EG01689	NA	NA
Phatr3_EG01690	lightyellow	cyan
Phatr3_EG01691	NA	NA
Phatr3_EG01692	yellowgreen	skyblue
Phatr3_EG01693	NA	NA
Phatr3_EG01694	skyblue	skyblue
Phatr3_EG01695	NA	NA
Phatr3_EG01696	NA	NA
Phatr3_EG01697	NA	NA
Phatr3_EG01698	NA	NA
Phatr3_EG01699	NA	NA
Phatr3_EG01700	NA	NA
Phatr3_EG01701	black	black
Phatr3_EG01702	grey	grey
Phatr3_EG01703	NA	NA
Phatr3_EG01704	lightcyan1	lightcyan1
Phatr3_EG01705	yellow	cyan
Phatr3_EG01706	yellow	cyan
Phatr3_EG01707	NA	NA
Phatr3_EG01708	brown	brown
Phatr3_EG01709	lightyellow	cyan
Phatr3_EG01710	NA	NA
Phatr3_EG01711	NA	NA
Phatr3_EG01712	lightyellow	cyan
Phatr3_EG01713	NA	NA
Phatr3_EG01714	turquoise	steelblue
Phatr3_EG01715	NA	NA
Phatr3_EG01716	NA	NA
Phatr3_EG01717	yellow	cyan
Phatr3_EG01718	NA	NA
Phatr3_EG01719	tan	tan
Phatr3_EG01720	NA	NA
[truncated: 10,178 more rows]
