# Supplementary material for: PhaeoNet: A Holistic RNAseq-Based Portrait of Transcriptional Coordination in the Model Diatom Phaeodactylum tricornutum
Source: Front Plant Sci. 2020 Oct 16;11:590949. doi: 10.3389/fpls.2020.590949 (PMC7596299; doi:10.3389/fpls.2020.590949)
Supplement: Supplementary file 4 [file Table_4.XLSX]

## Sheet: Rayko paper
Supporting Table 4. Transcriptional repartition of transcription-related proteins in Phaeodactylum tricornutum.
This table lists the distribution of Phaeodactylum transcription factors and light-sensitive proteins, assembled from various studies (Rayko et al., 2010, Banerjee et al., 2013, Annunziata et al., 2019), across PhaeoNet module data. Column D lists whether a chloroplast-targeting positive prediction was obtained using either ASAFind or HECTAR, under the default conditions.
Phat3 ID	Protein function	Module	Chloroplast-targeted	Notes
Phatr3_J41601	Pt_CSF2	bisque4	No
Phatr3_J44331	Pt_Myb1R_SHAQKYF4	bisque4	No
Phatr3_J38018	Pt_CCHH11	black	No
Phatr3_J34805	Pt_CCHH15	black	No
Phatr3_J8407	Pt_CCHH29	black	No
Phatr3_J55108	Pt_HSF1c_AP2	black	No
Phatr3_J55108	Pt_HSF1c_AP2	black	No
Phatr3_J31764	Pt_HSF3.2d	black	No
Phatr3_J45391	Pt_HSF3.3d	black	No
Phatr3_J45431	Pt_Myb1R_SHAQKYF2	black	No
Phatr3_J34592	Cryptochrome_like	blue	Yes
Phatr3_J34956	Cyclin_2	blue	No
Phatr3_J51933	Pt_aureochrome1c	blue	No
Phatr3_J39335	Pt_CCAAT	blue	No
Phatr3_J44139	Pt_CCHH16	blue	Yes	Signal peptide sequence overlaps with protein CD; may not necessarily be chloroplast-targeted.
Phatr3_J47905	Pt_CSF4	blue	No
Phatr3_J43051	Pt_HSF1a	blue	No
Phatr3_J45659	Pt_AP2-EREBP1	brown	No
Phatr3_J55073	Pt_AP2-EREBP2	brown	No
Phatr3_J43902	Pt_CCCH13	brown	No
Phatr3_J37636	Pt_CCCH9	brown	No
Phatr3_J46478	Pt_CCHH18	brown	No
Phatr3_J45032	Pt_CCHH8	brown	No
Phatr3_J44029	Pt_HSF1.1a	brown	No
Phatr3_J44570	Pt_HSF2.1c	brown	No
Phatr3_J50622	Pt_HSF3.3c	brown	No
Phatr3_EG02624	Pt_HSF3.3e	brown	No
Phatr3_J39794	Pt_HSF4.5c	brown	No
Phatr3_J48394	Pt_HSF4.6d	brown	No
Phatr3_J1785	Pt_Myb1R11	brown	No
Phatr3_J42928	Pt_Myb1R3	brown	No
Phatr3_J49720	Pt_Myb2R8	brown	No
Phatr3_J47011	Pt_Myb2R9	brown	No
Phatr3_J7959	Pt_Myb3R5	brown	No
Phatr3_J5537	Pt_sigma70.2	brown	No
Phatr3_J45703	Pt_TAZ3_PHD1_ZZ1	brown	No
Phatr3_J45764	Pt_TAZ4_PHD2_ZZ2	brown	No
Phatr3_J54505	Pt_TAZ5_PHD3_ZZ3	brown	No
Phatr3_J27429	CPF1	brown4	No
Phatr3_J44963	Pt_bHLH1b_PAS	brown4	No
Phatr3_J43365	Pt_bHLH5	brown4	No
Phatr3_J43744	Pt_bZIP10	brown4	No
Phatr3_J42560	Pt_bZIP12	brown4	No
Phatr3_J42577	Pt_bZIP18	brown4	No
Phatr3_J33380	Pt_HSF1.1b	brown4	No
Phatr3_J38294	Pt_HSF2.1b	brown4	No
Phatr3_J43413	Pt_HSF2.2e	brown4	No
Phatr3_J45926	Pt_HSF3.1a	brown4	No
Phatr3_J44099	Pt_HSF3.2b	brown4	No
Phatr3_J43364	Pt_HSF4.2d	brown4	No
Phatr3_J43363	Pt_HSF4.2j	brown4	No
Phatr3_J48667	Pt_HSF4.3c	brown4	No
Phatr3_J49567	Pt_HSF4.6h	brown4	No
Phatr3_EG01922	Pt_Myb1R_SHAQKYF1b	brown4	No
Phatr3_J47256	Pt_Myb1R_SHAQKYF5	brown4	No
Phatr3_J50328	Pt_Myb1R_SHAQKYF8	brown4	No
Phatr3_J46173	Pt_bZIP17	cyan	No
Phatr3_J47686	Pt_bZIP8	cyan	No
Phatr3_J50345	Pt_CCCH11	cyan	No
Phatr3_J50130	Pt_CCHH12	cyan	No
Phatr3_J43223	Pt_CCHH19	cyan	No
Phatr3_J54326	Pt_CCHH3	cyan	No
Phatr3_J43110	Pt_CCHH6	cyan	No
Phatr3_J43065	Pt_E2F-DP2a	cyan	No
Phatr3_J50050	Pt_Hox3	cyan	No
Phatr3_J42824	Pt_HSF1.2a	cyan	No
Phatr3_J33622	Pt_HSF1.2b	cyan	No
Phatr3_J44200	Pt_HSF1.2c	cyan	No
Phatr3_J45666	Pt_HSF1.3a	cyan	No
Phatr3_J50136	Pt_HSF2.2b	cyan	No
Phatr3_EG01965	Pt_HSF3.2c	cyan	No
Phatr3_J45393	Pt_HSF3.3a	cyan	No
Phatr3_J48572	Pt_HSF4.1b	cyan	No
Phatr3_EG02471	Pt_HSF4.2b	cyan	No
Phatr3_J44684	Pt_HSF4.5b	cyan	No
Phatr3_J49566	Pt_HSF4.6f	cyan	No
Phatr3_J44256	Pt_MYB1R_SHAQKYF3	cyan	No
Phatr3_J45029	Pt_Myb1R5	cyan	No
Phatr3_J44797	Pt_TAF9	cyan	No
Phatr3_J44582	Pt_HSF2c	darkgreen	No
Phatr3_J43730	Pt_CBF/NF1	darkgrey	No
Phatr3_J54067	Pt_CBF/NF3	darkgrey	No
Phatr3_J46740	Pt_CBF/NF5	darkgrey	No
Phatr3_J47713	Pt_CCCH15	darkgrey	No
Phatr3_J37547	Pt_CCHH13	darkgrey	No
Phatr3_J13505	Pt_CCHH7	darkgrey	No
Phatr3_J37072	Pt_CXC5	darkgrey	No
Phatr3_EG02016	Pt_E2F-DP2b	darkgrey	No
Phatr3_J41109	Pt_Hox4	darkgrey	No
Phatr3_J44586	Pt_HSF2.2a	darkgrey	No
Phatr3_J45389	Pt_HSF3.3f	darkgrey	No
Phatr3_J49838	Pt_Myb1R_SHAQKYF7	darkgrey	No
Phatr3_J47205	Pt_Myb1R4	darkgrey	No
Phatr3_J50045	Pt_fungal_TRF	darkmagenta	No
Phatr3_J16363	Pt_HSF4b	darkmagenta	No
Phatr3_J47041	Pt_CBF/NF2	darkslateblue	No
Phatr3_J45559	Pt_HSF3.1c	darkslateblue	No
Phatr3_J45392	Pt_HSF3.3b	darkslateblue	No
Phatr3_J44750	Pt_HSF1d	floralwhite	No
Phatr3_J49594	Pt_HSF4.3a	floralwhite	No
Phatr3_J31578	Pt_bHLH4	green	No
Phatr3_J48573	Pt_Myb1R2	green	No
Phatr3_J6817	Pt_Myb2R4	green	No
Phatr3_J15016	Pt_Myb3R1	green	No
Phatr3_J6839	Pt_Myb3R2	green	No
Phatr3_J50365	Pt_Myb5R	green	No
Phatr3_J8113	Pt_aureochrome1a	greenyellow	No
Phatr3_J48701	Pt_bZIP19	greenyellow	No
Phatr3_J7801	Pt_CBF/NF4	greenyellow	No
Phatr3_J45112	Pt_HSF1.1c	greenyellow	No
Phatr3_EG02327	Pt_HSF3a	greenyellow	No
Phatr3_J47952	Pt_HSF3b	greenyellow	No
Phatr3_J39785	Pt_HSF4.5e	greenyellow	No
Phatr3_EG01932	Pt_HSF4.6b	greenyellow	No
Phatr3_J45409	Pt_bZIP21b	grey	No
Phatr3_EG00591	Pt_CCCH2	grey	No
Phatr3_J5060	Pt_E2F-DP1b_SET2	grey	No
Phatr3_J45560	Pt_HSF3.1b	grey	No
Phatr3_J45206	Pt_HSF3.2e	grey	No
Phatr3_J39786	Pt_HSF4.5d	grey	No
Phatr3_J49557	Pt_HSF4.6a	grey	No
Phatr3_J48817	Pt_bHLH6	ivory	No
Phatr3_J12737	Pt_CSF3	ivory	No
Phatr3_J15211	Pt_CSF5	ivory	No
Phatr3_J47181	Pt_HSF1b	ivory	No
Phatr3_J49147	Pt_HSF4.4a	ivory	No
Phatr3_J49620	Pt_HSF4.6c	ivory	No
Phatr3_EG02275	Pt_Myb2R3b	ivory	No
Phatr3_J15468	Pt_aureochrome2	lightcyan1	No
Phatr3_J34600	Pt_CCHH14	lightcyan1	No
Phatr3_J45561	Pt_HSF3.1d	lightcyan1	No
Phatr3_J15977	Aureochrome_1b	lightsteelblue1	No
Phatr3_J12155	Protochlorophyllide reductase 1	lightsteelblue1	Yes
Phatr3_J9312	Pt_sigma70.4	lightsteelblue1	No
Phatr3_EG02348	Pt_bHLH1a_PAS	magenta	No
Phatr3_J49099	Pt_bZIP20	magenta	No
Phatr3_J50624	Pt_CCCH12	magenta	No
Phatr3_J17059	Pt_TAZ1	magenta	No
Phatr3_J48857	Pt_CCHH2	mediumpurple3	No
Phatr3_J50318	Pt_Myb4R2	mediumpurple3	No
Phatr3_J50159	Pt_CCCH10	orange	No
Phatr3_J44917	Pt_HSF4.4c	orange	No
Phatr3_EG02458	Pt_CCCH6	orangered4	No
Phatr3_EG02473	Pt_Myb1R1	orangered4	No
Phatr3_J54435	Pt_bHLH2_PAS	paleturquoise	No
Phatr3_J49205	Pt_bZIP11	paleturquoise	No
Phatr3_J47278	Pt_bZIP13	paleturquoise	No
Phatr3_J32462	Pt_CXC1	paleturquoise	No
Phatr3_J50481	Pt_HSF2.2c	paleturquoise	No
Phatr3_J14599	Pt_sigma70.1a	paleturquoise	Yes
Phatr3_J14908	Pt_sigma70.5	paleturquoise	No
Phatr3_J9855	Pt_sigma70.6	paleturquoise	No
Phatr3_J50183	Pt_sigma70.7	paleturquoise	No
Phatr3_J47279	Pt_bZIP16	red	No
Phatr3_J10122	Pt_CCCH3	red	No
Phatr3_J12516	Pt_CCCH7_RING62	red	No
Phatr3_J40994	Pt_HSF2b	salmon	No
Phatr3_J54330	DPH red light-reception	skyblue	No
Phatr3_J42586	Pt_bHLH3	skyblue	No
Phatr3_EG02108	Pt_bZIP14	skyblue	No
Phatr3_J45142	Pt_bZIP5_PAS	skyblue	No
Phatr3_J50039	Pt_bZIP6_PAS	skyblue	No
Phatr3_J48800	Pt_bZIP7/PAS	skyblue	No
Phatr3_J42514	Pt_HSF1g	skyblue	No
Phatr3_J47360	Pt_HSF2.1a	skyblue	No
Phatr3_J48702	Pt_HSF4.1c	skyblue	No
Phatr3_J55070	Pt_HSF4.4b	skyblue	No
Phatr3_J34415	Pt_HSF4.4d	skyblue	No
Phatr3_EG01936	Pt_HSF4.5f	skyblue	No
Phatr3_J49596	Pt_HSF4.7b	skyblue	No
Phatr3_J45816	Pt_HSF4a_4f	skyblue	No
Phatr3_J46535	Pt_Myb1R_SHAQKYF6	skyblue	No
Phatr3_J44962	RITMO1	skyblue	No
Phatr3_J43303	Pt_bZIP15	steelblue	No
Phatr3_J13664	Pt_CCCH4	steelblue	No
Phatr3_J29958	Pt_CCCH5	steelblue	No
Phatr3_J44042	Pt_CCCH8	steelblue	No
Phatr3_J32507	Pt_CCHH10	steelblue	No
Phatr3_J36016	Pt_CCHH4	steelblue	No
Phatr3_J47919	Pt_CCHH9	steelblue	No
Phatr3_J14805	Pt_E2F-DP1a_SET1	steelblue	No
Phatr3_J35419	Pt_HSF1.3b	steelblue	No
Phatr3_J47726	Pt_Myb2R3a	steelblue	No
Phatr3_J3388	Pt_sigma70.1b	steelblue	Yes
Phatr3_J17029	Pt_sigma70.3	steelblue	No
Phatr3_J44807	Pt_TAZ2	steelblue	No
Phatr3_J44700	Pt_bZIP21a	tan	No
Phatr3_J48558	Pt_HSF4.3b	tan	No
Phatr3_EG02570	Pt_Myb1R_SHAQKYF1a	tan	No
Phatr3_J37257	Pt_Myb1R10	tan	No
Phatr3_J48179	Pt_Myb3R6	tan	No
Phatr3_J15516	Pt_Myb4R1	tan	No
Phatr3_J49919	Pt_CCHH17	violet	No
Phatr3_J49808	Pt_Myb2R7b	violet	No
Phatr3_EG02497	Pt_MybR+R	violet	No
Phatr3_draftJ1724	Pt_bZIP9	#N/A	No
Phatr3_draftJ1493	Pt_CCCH1	#N/A	No
Phatr3_EG01684	Pt_CCHH5	#N/A	No
Phatr3_EG01100	Pt_CSF1	#N/A	No
Phatr3_EG01860	Pt_CXC2	#N/A	No
Phatr3_draftJ1374	Pt_CXC3	#N/A	No
Phatr3_EG00450	Pt_CXC4	#N/A	No
Phatr3_EG00451	Pt_E2F-DP3	#N/A	No
Phatr3_EG00562	Pt_HSF4.2c	#N/A	No
Phatr3_draftJ1311	Pt_HSF4.2e	#N/A	No
Phatr3_draftJ1650	Pt_HSF4.7a	#N/A	No
Phatr3_EG00884	Pt_Myb2R1	#N/A	No
Phatr3_J32183	Pt_Myb2R2	#N/A	No
Phatr3_EG00768	Pt_Myb3R4	#N/A	No
