# Supplementary material for: PhaeoNet: A Holistic RNAseq-Based Portrait of Transcriptional Coordination in the Model Diatom Phaeodactylum tricornutum
Source: Front Plant Sci. 2020 Oct 16;11:590949. doi: 10.3389/fpls.2020.590949 (PMC7596299; doi:10.3389/fpls.2020.590949)
Supplement: Supplementary file 5 [file Table_5.XLSX]

## Sheet: Overview
Supporting Table 5. Phylogeny of Phaeodactylum sigma factor proteins.
Sheet 1 ("Library composition") provides details of the reference libraries searched for homologues of sigma factor proteins.
Sheet 2 ("Alignment- 771seq") provides a full alignment of 771 identified homologues, refined using reciprocal BLASTp/ BLASTp best hit searches and manual curation of poorly aligned sequences.
Sheet 3 ("Alignment- 86seq") provides the trimmed alignment of the subsampled set of 86 sequences used to construct the sigma factor reference tree.
Sheet 4 ("Nexus tree topology") provides the consensus topology inferred from the subsampled alignment using MrBayes and the Jones amino acid substitution matrix; and the best-scoring tree inferred using RAxML with the PROTGAMMAJTT substitution model.

## Sheet: Library composition
Category	Library type	ID/species
Diatoms	MMETSP combined assembly	Amphiprora-sp
Diatoms	MMETSP combined assembly	Amphora-coffeaeformis-CCMP127
Diatoms	MMETSP combined assembly	Fragilariopsis-kerguelensis-L26_C5
Diatoms	MMETSP combined assembly	Fragilariopsis-kerguelensis-L2_C3
Diatoms	MMETSP combined assembly	Nitzschia-punctata-CCMP561
Diatoms	MMETSP combined assembly	Pseudo_nitzschia-australis-10249_10_AB
Diatoms	MMETSP transcriptome	MMETSP0014
Diatoms	MMETSP transcriptome	MMETSP1442
Diatoms	MMETSP transcriptome	MMETSP0327
Diatoms	MMETSP transcriptome	MMETSP0329
Diatoms	MMETSP transcriptome	MMETSP0017
Diatoms	MMETSP transcriptome	MMETSP1443
Diatoms	MMETSP transcriptome	MMETSP1060
Diatoms	MMETSP transcriptome	MMETSP1061
Diatoms	MMETSP transcriptome	MMETSP1065
Diatoms	MMETSP transcriptome	MMETSP1352
Diatoms	MMETSP transcriptome	MMETSP1423
Diatoms	MMETSP transcriptome	MMETSP1432
Diatoms	Genome	Fistulifera solaris
Diatoms	Genome	Phaeodactylum tricornutum
Diatoms	Genome	Pseudonitzschia multiseries
Diatoms	Genome	Synedra acus
Diatoms	Independent transcriptome (Leila Tirichine)	Haslea RCC667
Diatoms	Independent transcriptome (Leila Tirichine)	Pleurosigma RCC3090
Diatoms	Independent transcriptome (Leila Tirichine)	Navicula RCC3092
Diatoms	MMETSP combined assembly	Asterionellopsis-glacialis-CCMP134
Diatoms	MMETSP combined assembly	Thalassionema-nitzschioides-L26_B
Diatoms	MMETSP combined assembly	Thalassiothrix-antarctica-L6_D1
Diatoms	MMETSP transcriptome	MMETSP0418
Diatoms	MMETSP transcriptome	MMETSP0397
Diatoms	MMETSP transcriptome	MMETSP0693
Diatoms	MMETSP transcriptome	MMETSP0713
Diatoms	MMETSP transcriptome	MMETSP0786
Diatoms	MMETSP transcriptome	MMETSP0009
Diatoms	MMETSP transcriptome	MMETSP1360
Diatoms	MMETSP transcriptome	MMETSP1394
Diatoms	MMETSP transcriptome	MMETSP1361
Diatoms	MMETSP transcriptome	MMETSP_Scaffolds.fasta
Diatoms	MMETSP transcriptome	MMETSP1176
Diatoms	MMETSP transcriptome	MMETSP0800
Diatoms	Genome	Fragilariopsis cylindrus
Diatoms	Independent transcriptome (Leila Tirichine)	Synedra RCC2510
Diatoms	MMETSP combined assembly	Ditylum-brightwellii-GSO103
Diatoms	MMETSP combined assembly	Ditylum-brightwellii-GSO104
Diatoms	MMETSP combined assembly	Ditylum-brightwellii-GSO105
Diatoms	MMETSP combined assembly	Extubocellulus-spinifer-CCMP396
Diatoms	MMETSP combined assembly	Skeletonema-dohrnii-SkelB
Diatoms	MMETSP combined assembly	Skeletonema-marinoi-SkelA
Diatoms	MMETSP combined assembly	Skeletonema-menzelii-CCMP793
Diatoms	MMETSP combined assembly	Thalassiosira-antarctica-CCMP982
Diatoms	MMETSP combined assembly	Thalassiosira-gravida-GMp14c1
Diatoms	MMETSP combined assembly	Thalassiosira-miniscula-CCMP1093
Diatoms	MMETSP combined assembly	Thalassiosira-oceanica-CCMP1005
Diatoms	MMETSP combined assembly	Thalassiosira-rotula-CCMP3096
Diatoms	MMETSP combined assembly	Thalassiosira-rotula-GSO102
Diatoms	MMETSP combined assembly	Thalassiosira-weissflogii-CCMP1010
Diatoms	MMETSP combined assembly	Thalassiosira-weissflogii-CCMP1336
Diatoms	MMETSP transcriptome	MMETSP0013
Diatoms	MMETSP transcriptome	MMETSP0319
Diatoms	MMETSP transcriptome	MMETSP0320
Diatoms	MMETSP transcriptome	MMETSP1057
Diatoms	MMETSP transcriptome	MMETSP1058
Diatoms	MMETSP transcriptome	MMETSP0578
Diatoms	MMETSP transcriptome	MMETSP0593
Diatoms	MMETSP transcriptome	MMETSP1171
Diatoms	MMETSP transcriptome	MMETSP1039
Diatoms	MMETSP transcriptome	MMETSP1040
Diatoms	MMETSP transcriptome	MMETSP_Scaffolds.fasta
Diatoms	MMETSP transcriptome	MMETSP1062
Diatoms	MMETSP transcriptome	MMETSP1063
Diatoms	MMETSP transcriptome	MMETSP1071
Diatoms	MMETSP transcriptome	MMETSP1428
Diatoms	MMETSP transcriptome	MMETSP1059
Diatoms	MMETSP transcriptome	MMETSP1067
Diatoms	Genome	Thalassiosira pseudonana
Diatoms	Genome	Thalassiosira oceanica
Diatoms	Independent transcriptome (Leila Tirichine)	Shionodiscus bioculatus
Diatoms	Independent transcriptome (Leila Tirichine)	Minidiscus RCC1721
Diatoms	MMETSP combined assembly	Corethron-pennatum-L29A3
Diatoms	MMETSP transcriptome	MMETSP0010
Diatoms	MMETSP transcriptome	MMETSP1066
Diatoms	MMETSP transcriptome	MMETSP0789
Diatoms	Independent transcriptome (Leila Tirichine)	Guinardia flaccida
Diatoms	MMETSP combined assembly	Chaetoceros-affinis-CCMP159
Diatoms	MMETSP combined assembly	Chaetoceros-curvisetus
Diatoms	MMETSP combined assembly	Chaetoceros-debilis-MM31A_1
Diatoms	MMETSP combined assembly	Chaetoceros-neogracile-CCMP1317
Diatoms	MMETSP transcriptome	MMETSP0200
Diatoms	MMETSP transcriptome	MMETSP0580
Diatoms	MMETSP transcriptome	MMETSP_Scaffolds.fasta
Diatoms	MMETSP transcriptome	MMETSP1434
Diatoms	MMETSP transcriptome	MMETSP1070
Diatoms	MMETSP transcriptome	MMETSP1322
Diatoms	MMETSP transcriptome	MMETSP0015
Diatoms	MMETSP transcriptome	MMETSP0160
Diatoms	MMETSP transcriptome	MMETSP1336
Diatoms	MMETSP transcriptome	MMETSP1429
Diatoms	MMETSP transcriptome	MMETSP1435
Diatoms	MMETSP transcriptome	MMETSP1447
Diatoms	MMETSP transcriptome	MMETSP1175
Diatoms	MMETSP transcriptome	MMETSP1437
Diatoms	MMETSP combined assembly	Proboscia-alata-PI_D3
Diatoms	MMETSP transcriptome	MMETSP1064
Diatoms	MMETSP transcriptome	MMETSP0816
Diatoms	MMETSP transcriptome	MMETSP0794
Diatoms	MMETSP transcriptome	MMETSP0322
Diatoms	MMETSP transcriptome	MMETSP0321
Diatoms	MMETSP transcriptome	MMETSP1362
Diatoms	MMETSP transcriptome	MMETSP1449
Eukaryotic reference	Genome	Cladosiphon okamuransis
Eukaryotic reference	Genome	Ectocarpus siliculosus
Eukaryotic reference	Genome	CCMP2298
Eukaryotic reference	Genome	Aureococcus anophageferrens
Eukaryotic reference	Genome	CCMP2097
Eukaryotic reference	Genome	Nannochloropsis gaditana
Eukaryotic reference	Genome	Nannochloropsis oceanica
Eukaryotic reference	Genome	Blastocystis
Eukaryotic reference	Genome	Phytophthora capsicii
Eukaryotic reference	Genome	Phytophthora cinnamonii
Eukaryotic reference	Genome	Phytophthora ramorum
Eukaryotic reference	Genome	Phythphthora sojae
Eukaryotic reference	Genome	Pythium ultimum
Eukaryotic reference	Genome	Pythium vexans
Eukaryotic reference	Genome	Pythium infestans
Eukaryotic reference	Genome	Pythium aphanidermatum
Eukaryotic reference	Genome	Pythium arrhenomanes
Eukaryotic reference	Genome	Pythium iwiyamae
Eukaryotic reference	Genome	Guillardia theta
Eukaryotic reference	Genome	CCMP2293
Eukaryotic reference	Genome	CCMP2436
Eukaryotic reference	Genome	Emiliania huxleyi
Eukaryotic reference	Genome	Chrysochromulina
Eukaryotic reference	Genome	Bigelowiellia natans
Eukaryotic reference	Genome	Reticulomyxa filosa
Eukaryotic reference	Genome	Paramecium tetraurelia
Eukaryotic reference	Genome	Tetrahymena thermophila
Eukaryotic reference	Genome	Plasmodium falciparum
Eukaryotic reference	Genome	Toxoplasma gondii
Eukaryotic reference	Genome	Vitrella brassicaformis
Eukaryotic reference	Genome	Symbiodinium kawagutii
Eukaryotic reference	Genome	Symbiodinium microadriaticum
Eukaryotic reference	Genome	Cyanidioschyzon
Eukaryotic reference	Genome	Galdieria
Eukaryotic reference	Genome	Pyropia yezoensis
Eukaryotic reference	Genome	Chrondrus crispus
Eukaryotic reference	Genome	Porphyridium purpureum
Eukaryotic reference	Genome	Chlamydomonas rienhardtii
Eukaryotic reference	Genome	Chlorella vulgaris
Eukaryotic reference	Genome	Chromochloris zofingensis
Eukaryotic reference	Genome	Coccomyxa subellipsoidea
Eukaryotic reference	Genome	Picochlorum okamurensis
Eukaryotic reference	Genome	Volvox carterae
Eukaryotic reference	Genome	Bathycoccus prasinos
Eukaryotic reference	Genome	Ostreococcus tauri
Eukaryotic reference	Genome	Micromonas pusilla
Eukaryotic reference	Genome	Populus trichocarpa
Eukaryotic reference	Genome	Physcomitrella patens
Eukaryotic reference	Genome	Selaginella moelendorfii
Eukaryotic reference	Genome	Arabidopsis thaliana
Eukaryotic reference	Genome	Cyanophora paradoxa
Eukaryotic reference	Genome	Naegleria
Eukaryotic reference	Genome	Dictyostelium
Eukaryotic reference	Genome	Entamoeba
Eukaryotic reference	Genome	Monosiga
Eukaryotic reference	Genome	Batrachochytrium
Eukaryotic reference	Genome	Schizosaccharomyces
Eukaryotic reference	Genome	Drosophila melanogaster
Eukaryotic reference	Genome	Nematostella vectensis
Eukaryotic reference	Genome	Trichoplax adhaerens

## Sheet: Alignment-771seq
>Raphid-pen_CAMPEP_0186485200-Amphiprora-sp
---------------------------------------------------------------------------------------------------------------------------------------------------------------------------------------------------------------------------------------------------------------------------------------------------------------------------------------------------------------------------------------------------------------…
>Raphid-pen_CAMPEP_0172472890-Amphiprora-paludosa-Str-CCMP125
---------------------------------------------------------------------------------------------------------------------------------------------------------------------------------------------------------------------------------------------------------------------------------------------------------------------------------------------------------------------------------------------------------------…
>Araphid-pen_CAMPEP_0199877006-Asterionellopsis-glacialis-Str-CCMP134
---------------------------------------------------------------------------------------------------------------------------------------------------------------------------------------------------------------------------------------------------------------------------------------------------------------------------------------------------------------------------------------------------------------…
>Thalassiosirales-Lithodesmids_CAMPEP_0187313148-Ditylum-brightwellii-GSO103
---------------------------------------------------------------------------------------------------------------------------------------------------------------------------------------------------------------------------------------------------------------------------------------------------------------------------------------------------------------------------------------------------------------…
>Thalassiosirales-Lithodesmids_CAMPEP_0185740594-Helicotheca-tamensis-Str-CCMP826
---------------------------------------------------------------------------------------------------------------------------------------------------------------------------------------------------------------------------------------------------------------------------------------------------------------------------------------------------------------------------------------------------------------…
>Chaetocerotales-Biddulphids-Cymatosirales_CAMPEP_0197835246-Eucampia-antarctica-Str-CCMP1452
---------------------------------------------------------------------------------------------------------------------------------------------------------------------------------------------------------------------------------------------------------------------------------------------------------------------------------------------------------------------------------------------------------------…
>Araphid-pen_CAMPEP_0202481950-Staurosira-complexsp-Str-CCMP2646
---------------------------------------------------------------------------------------------------------------------------------------------------------------------------------------------------------------------------------------------------------------------------------------------------------------------------------------------------------------------------------------------------------------…
>Chaetocerotales-Biddulphids-Cymatosirales_CAMPEP_0184872148-Dactyliosolen-fragilissimus
-MFLQY------------RSIIAIR---------------------------------------------------------------------IICF--VI------------------------------------------IALVSKHIRT------------------------------------------------------------------------------------------------------------------------------------------------------------------------------------GSSRY------------------------------------------------------------…
>Araphid-pen_Synedra_RCC2510_BAXOSW_53388_1
---------------------------------------------------------------------------------------------------------------------------------------------------------------------------------------------------------------------------------------------------------------------------------------------------------------------------------------------------------------------------------------------------------------…
>Araphid-pen_CAMPEP_0119012074-Synedropsis-recta-cf-Str-CCMP1620
---------------------------------------------------------------------------------------------------------------------------------------------------------------------------------------------------------------------------------------------------------------------------------------------------------------------------------------------------------------------------------------------------------------…
>Araphid-pen_CAMPEP_0200212312-Thalassionema-nitzschioides-Str-L26-B
---------------------------------------------------------------------------------------------------------------------------------------------------------------------------------------------------------------------------------------------------------------------------------------------------------------------------------------------------------------------------------------------------------------…
>Araphid-pen_CAMPEP_0178914332-Thalassionema-frauenfeldii-Str-CCMP-1798
---------------------------------------------------------------------------------------------------------------------------------------------------------------------------------------------------------------------------------------------------------------------------------------------------------------------------------------------------------------------------------------------------------------…
>Chaetocerotales-Biddulphids-Cymatosirales_CAMPEP_0198260978-Chaetoceros-dichaeta-Str-CCMP1751
---------------------------------------------------------------------------------------------------------------------------------------------------------------------------------------------------------------------------------------------------------------------------------------------------------------------------------------------------------------------------------------------------------------…
>Chaetocerotales-Biddulphids-Cymatosirales_CAMPEP_0187065914-Chaetoceros-curvisetus
---------------------------------------------------------------------------------------------------------------------------------------------------------------------------------------------------------------------------------------------------------------------------------------------------------------------------------------------------------------------------------------------------------------…
>Chaetocerotales-Biddulphids-Cymatosirales_CAMPEP_0200985852-Chaetoceros-neogracile-Str-CCMP1317
---------------------------------------------------------------------------------------------------------------------------------------------------------------------------------------------------------------------------------------------------------------------------------------------------------------------------------------------------------------------------------------------------------------…
>Chaetocerotales-Biddulphids-Cymatosirales_CAMPEP_0200885664-Chaetoceros-debilis-Str-MM31A-1
---------------------------------------------------------------------------------------------------------------------------------------------------------------------------------------------------------------------------------------------------------------------------------------------------------------------------------------------------------------------------------------------------------------…
>Raphid-pen_CAMPEP_0199368410-Fragilariopsis-kerguelensis-Str-L2-C3
---------------------------------------------------------------------------------------------------------------------------------------------------------------------------------------------------------------------------------------------------------------------------------------------------------------------------------------------------------------------------------------------------------------…
>Raphid-pen_CAMPEP_0172405086-Pseudo-nitzschia-pungens-Str-cf-pungens
---------------------------------------------------------------------------------------------------------------------------------------------------------------------------------------------------------------------------------------------------------------------------------------------------------------------------------------------------------------------------------------------------------------…
>Raphid-pen_CAMPEP_0199661754-Pseudo-nitzschia-australis-Str-10249-10-AB
---------------------------------------------------------------------------------------------------------------------------------------------------------------------------------------------------------------------------------------------------------------------------------------------------------------------------------------------------------------------------------------------------------------…
>Raphid-pen_CAMPEP_0116108362-Pseudo-nitzschia-delicatissima-Str-B596
--------------------XEASR---------------------------------------------------------------------IV-------------------------------------------------------IHT-----------------------------------------------------------------------------------------------------------------------------------------------------------------------------------------------------------------------------------------------------…
>Raphid-pen_CAMPEP_0197184748-Pseudo-nitzschia-heimii-Str-UNC1101
---------------------------------------------------------------------------------------------------------------------------------------------------------------------------------------------------------------------------------------------------------------------------------------------------------------------------------------------------------------------------------------------------------------…
>Raphid-pen_Pleurosigma_RCC3090_CACOSW_13948_1
---------------------------------------------------------------------------------------------------------------------------------------------------------------------------------------------------------------------------------------------------------------------------------------------------------------------------------------------------------------------------------------------------------------…
>Araphid-pen_CAMPEP_0202449718-Licmophora-paradoxa-Str-CCMP2313
---------------------------------------------------------------------------------------------------------------------------------------------------------------------------------------------------------------------------------------------------------------------------------------------------------------------------------------------------------------------------------------------------------------…
>Raphid-pen-CAMPEP_0113636718-Cylindrotheca-closterium
---------------------------------------------------------------------------------------------------------------------------------------------------------------------------------------------------------------------------------------------------------------------------------------------------------------------------------------------------------------------------------------------------------------…
>Coscinodiscophytes-Rhizosoleniaceae_CAMPEP_0172511392-Coscinodiscus-wailesii-Str-CCMP2513
---------------------------------------------------------------------------------------------------------------------------------------------------------------------------------------------------------------------------------------------------------------------------------------------------------------------------------------------------------------------------------------------------------------…
>Raphid-pen_Haslea_RCC2677_CAFOSW_1353_1
---------------------------------------------------------------------------------------------------------------------------------------------------------------------------------------------------------------------------------------------------------------------------------------------------------------------------------------------------------------------------------------------------------------…
>Thalassiosirales-Lithodesmids-Shionodiscus_bioculatus_CAAOSW_107067_1
---------------------------------------------------------------------------------------------------------------------------------------------------------------------------------------------------------------------------------------------------------------------------------------------------------------------------------------------------------------------------------------------------------------…
>Thalassiosirales-Lithodesmids_CAMPEP_0115963314-Skeletonema-marinoi-Str-SM1012Den-03
---------------------------------------------------------------------------------------------------------------------------------------------------------------------------------------------------------------------------------------------------------------------------------------------------------------------------------------------------------------------------------------------------------------…
>Thalassiosirales-Lithodesmids_CAMPEP_0192156838-Skeletonema-dohrnii-SkelB
---------------------------------------------------------------------------------------------------------------------------------------------------------------------------------------------------------------------------------------------------------------------------------------------------------------------------------------------------------------------------------------------------------------…
>Thalassiosirales-Lithodesmids_CAMPEP_0192272274-Skeletonema-menzelii-CCMP793
---------------------------------------------------------------------------------------------------------------------------------------------------------------------------------------------------------------------------------------------------------------------------------------------------------------------------------------------------------------------------------------------------------------…
>Thalassiosirales-Lithodesmids_CAMPEP_0200090224-Thalassiosira-antarctica-Str-CCMP982
---------------------------------------------------------------------------------------------------------------------------------------------------------------------------------------------------------------------------------------------------------------------------------------------------------------------------------------------------------------------------------------------------------------…
>Thalassiosirales-Lithodesmids-CAMPEP_0200731388-Thalassiosira-gravida-Str-GMp14c1
---------------------------------------------------------------------------------------------------------------------------------------------------------------------------------------------------------------------------------------------------------------------------------------------------------------------------------------------------------------------------------------------------------------…
>Thalassiosirales-Lithodesmids_CAMPEP_0172326632-Detonula-confervacea-Str-CCMP-353
---------------------------------------------------------------------------------------------------------------------------------------------------------------------------------------------------------------------------------------------------------------------------------------------------------------------------------------------------------------------------------------------------------------…
>Thalassiosirales-Lithodesmids-CAMPEP_0172532986-Thalassiosira-punctigera-Str-Tpunct2005C2
---------------------------------------------------------------------------------------------------------------------------------------------------------------------------------------------------------------------------------------------------------------------------------------------------------------------------------------------------------------------------------------------------------------…
>Thalassiosirales-Lithodesmids-CAMPEP_0201021250-Thalassiosira-miniscula-Str-CCMP1093
---------------------------------------------------------------------------------------------------------------------------------------------------------------------------------------------------------------------------------------------------------------------------------------------------------------------------------------------------------------------------------------------------------------…
>Thalassiosirales-Lithodesmids_CAMPEP_0181085856-Thalassiosirasp-Str-NH16
---------------------------------------------------------------------------------------------------------------------------------------------------------------------------------------------------------------------------------------------------------------------------------------------------------------------------------------------------------------------------------------------------------------…
>Thalassiosirales-Lithodesmids-Minidiscus_RCC1721_CAGOSW_8221_1
---------------------------------------------------------------------------------------------------------------------------------------------------------------------------------------------------------------------------------------------------------------------------------------------------------------------------------------------------------------------------------------------------------------…
>Thalassiosirales-Lithodesmids-CAMPEP_0193046458-Thalassiosira-weissflogii-CCMP1010
---------------------------------------------------------------------------------------------------------------------------------------------------------------------------------------------------------------------------------------------------------------------------------------------------------------------------------------------------------------------------------------------------------------…
>Thalassiosirales-Lithodesmids-Thalassiosira_pseudonana_Thaps3a_261083
---------------------------------------------------------------------------------------------------------------------------------------------------------------------------------------------------------------------------------------------------------------------------------------------------------------------------------------------------------------------------------------------------------------…
>Thalassiosirales-Lithodesmids_CAMPEP_0172268634-Cyclotella-meneghiniana-Str-CCMP-338
---------------------------------------------------------------------------------------------------------------------------------------------------------------------------------------------------------------------------------------------------------------------------------------------------------------------------------------------------------------------------------------------------------------…
>Thalassiosirales-Lithodesmids_Shionodiscus_bioculatus_CAAOSW_121157_1
---------------------------------------------------------------------------------------------------------------------------------------------------------------------------------------------------------------------------------------------------------------------------------------------------------------------------------------------------------------------------------------------------------------…
>Chaetocerotales-Biddulphids-Cymatosirales_CAMPEP_0113544786-Odontella
---------------------------------------------------------------------------------------------------------------------------------------------------------------------------------------------------------------------------------------------------------------------------------------------------------------------------------------------------------------------------------------------------------------…
>Raphid-pen-Fistulifera_Pen_fso_g10920
---------------------------------------------------------------------------------------------------------------------------------------------------------------------------------------------------------------------------------------------------------------------------------------------------------------------------------------------------------------------------------------------------------------…
>Corethron_CAMPEP_0113301748-Corethron-hystrix-Str-308
---------------------------------------------------------------------------------------------------------------------------------------------------------------------------------------------------------------------------------------------------------------------------------------------------------------------------------------------------------------------------------------------------------------…
>Corethron-CAMPEP_0200320206-Corethron-pennatum-Str-L29A3
---------------------------------------------------------------------------------------------------------------------------------------------------------------------------------------------------------------------------------------------------------------------------------------------------------------------------------------------------------------------------------------------------------------…
>Leptocylindrus_CAMPEP_0116050178-Leptocylindrus-danicus-var-apora-Str-B651
---------------------------------------------------------------------------------------------------------------------------------------------------------------------------------------------------------------------------------------------------------------------------------------------------------------------------------------------------------------------------------------------------------------…
>Aulacoseira-Proboscia-Stephanopyxis_CAMPEP_0195522206-Stephanopyxis-turris-Str-CCMP-815
---------------------------------------------------------------------------------------------------------------------------------------------------------------------------------------------------------------------------------------------------------------------------------------------------------------------------------------------------------------------------------------------------------------…
>Coscinodiscophytes-Rhizosoleniaceae_Guinardia_deliculata_CABOSW_9229_1
---------------------------------------------------------------------------------------------------------------------------------------------------------------------------------------------------------------------------------------------------------------------------------------------------------------------------------------------------------------------------------------------------------------…
>Araphid-pen_CAMPEP_0178922642-Thalassionema-frauenfeldii-Str-CCMP-1798
---------------------------------------------------------------------------------------------------------------------------------------------------------------------------------------------------------------------------------------------------------------------------------------------------------------------------------------------------------------------------------------------------------------…
>Araphid-pen_CAMPEP_0200206680-Thalassionema-nitzschioides-Str-L26-B
---------------------------------------------------------------------------------------------------------------------------------------------------------------------------------------------------------------------------------------------------------------------------------------------------------------------------------------------------------------------------------------------------------------…
>Thalassiosirales-Lithodesmids_CAMPEP_0200436616-Extubocellulus-spinifer-Str-CCMP396
---------------------------------------------------------------------------------------------------------------------------------------------------------------------------------------------------------------------------------------------------------------------------------------------------------------------------------------------------------------------------------------------------------------…
>Chaetocerotales-Biddulphids-Cymatosirales_CAMPEP_0181041412-Minutocellus-polymorphus-Str-NH13
----------------------------------------------------------------------------------------------XLC----------------------------------------------------RPVPT------------------------------------------------------------------------------------------------------------------------------------------------------------------------------------G----------------------------------------------------------------…
>Phatr3_J14599_Pt_sigma70-1a
---------------------------------------------------------------------------------------------------------------------------------------------------------------------------------------------------------------------------------------------------------------------------------------------------------------------------------------------------------------------------------------------------------------…
>Phatr3_J3388_Pt_sigma70-1b
---------------------------------------------------------------------------------------------------------------------------------------------------------------------------------------------------------------------------------------------------------------------------------------------------------------------------------------------------------------------------------------------------------------…
>Raphid-pen_Navicula_RCC3092_CADOSW_853_1
---------------------------------------------------------------------------------------------------------------------------------------------------------------------------------------------------------------------------------------------------------------------------------------------------------------------------------------------------------------------------------------------------------------…
>Raphid-pen_Navicula_RCC3092_CADOSW_88382_1
---------------------------------------------------------------------------------------------------------------------------------------------------------------------------------------------------------------------------------------------------------------------------------------------------------------------------------------------------------------------------------------------------------------…
>Raphid-pen_CAMPEP_0119566126-Stauroneis-constricta-Str-CCMP1120
-------------------XINA-----------------------------------------------------------------------------------------------------------------------------NQHNPT------------------------------------------------------------------------------------------------------------------------------------------------------------------------------------TSP--------------------------------------------------------------…
>Aulacoseira-Proboscia-Stephanopyxis_CAMPEP_0172428226-Aulacoseira-subarctica-Str-CCAP-1002-5
---------------------------------------------------------------------------------------------------------------------------------------------------------------------------------------------------------------------------------------------------------------------------------------------------------------------------------------------------------------------------------------------------------------…
>Araphid-pen-CAMPEP_0118685580-Striatella-unipunctata-Str-CCMP2910
---------------------------------------------------------------------------------------------------------------------------------------------------------------------------------------------------------------------------------------------------------------------------------------------------------------------------------------------------------------------------------------------------------------…
>Chaetocerotales-Biddulphids-Cymatosirales_CAMPEP_0183327932-Odontella-Sinensis-Str-Grunow-1884
-----------------------------------------------------------------------------------------------------------------------------------------------------XHI-------------------------------------------------------------------------------------------------------------------------------------------------------------------------------------------------------------------------------------------------------…
>Raphid-pen_CAMPEP_0113451120-Nitzschiasp
-------------------------------------------------------------------------------------------------------------------------------------------------MTRKRSLPA------------------------------------------------------------------------------------------------------------------------------------------------------------------------------------AGP--------------------------------------------------------------…
>Chaetocerotales-Biddulphids-Cymatosirales_CAMPEP_0197235062-Chaetocerossp-Str-UNC1202
---------------------------------------------------------------------------------------------------------------------------------------------------------------------------------------------------------------------------------------------------------------------------------------------------------------------------------------------------------------------------------------------------------------…
>Araphid-pen_CAMPEP_0194027616-Grammatophora-oceanica-Str-CCMP-410
---------------------------------------------------------------------------------------------------------------------------------------------------------------------------------------------------------------------------------------------------------------------------------------------------------------------------------------------------------------------------------------------------------------…
>Aulacoseira-Proboscia-Stephanopyxis_CAMPEP_0171322016-Proboscia-inermis-Str-CCAP1064-1
------------------------------------------------------------------------------------------------------------------------------------------------MMRRLENIEE------------------------------------------------------------------------------------------------------------------------------------------------------------------------------------DDP--------------------------------------------------------------…
>Aulacoseira-Proboscia-Stephanopyxis-CAMPEP_0200181170-Proboscia-alata-Str-PI-D3
-----------------------------------------------------------------------------------------------XC---IV------------------------------------------FNFRMMNILL------------------------------------------------------------------------------------------------------------------------------------------------------------------------------------LLP--------------------------------------------------------------…
>Populus_Poptr1_1_202953_gw1-IX-3418-1
---------------------------------------------------------------------------------------------------------------------------------------------------------------------------------------------------------------------------------------------------------------------------------------------------------------------------------------------------------------------------------------------------------------…
>Arabidopsis_Arabidopsis_AT5G13730-1
---------------------------------------------------------------------------------------------------------------------------------------------------------------------------------------------------------------------------------------------------------------------------------------------------------------------------------------------------------------------------------------------------------------…
>Raphid-pen-CAMPEP_0186492470-Amphiprora-sp
---------------------------------------------------------------------------------------------------------------------------------------------------------------------------------------------------------------------------------------------------------------------------------------------------------------------------------------------------------------------------------------------------------------…
>Raphid-pen-CAMPEP_0186512134-Amphiprora-sp
---------------------------------------------------------------------------------------------------------------------------------------------------XAAIIFL-----------------------------------------------------------------------------------------------------------------------------------------------------------------------------------------------------------------------------------------------------…
>Raphid-pen-Fistulifera_Pen_fso_g9191
---------------------------------------------------------------------------------------------------------------------------------------------------------------------------------------------------------------------------------------------------------------------------------------------------------------------------------------------------------------------------------------------------------------…
>Raphid-pen-CAMPEP_0188095460-Fragilariopsis-kerguelensis-L26_C5
---------------------------------------------------------------------------------------------------------------------------------------------------------------------------------------------------------------------------------------------------------------------------------------------------------------------------------------------------------------------------------------------------------------…
>Raphid-pen-CAMPEP_0116100536-Pseudo-nitzschia-delicatissima-Str-B596
---------------------------------------------------------------------------------------------------------------------------------------------------------------------------------------------------------------------------------------------------------------------------------------------------------------------------------------------------------------------------------------------------------------…
>Raphid-pen-CAMPEP_0172394666-Pseudo-nitzschia-pungens-Str-cf-pungens
---------------------------------------------------------------------------------------------------------------------------------------------------------------------------------------------------------------------------------------------------------------------------------------------------------------------------------------------------------------------------------------------------------------…
>Raphid-pen-Pseudonitzschia_Psemu_234173
---------------------------------------------------------------------------------------------------------------------------------------------------------------------------------------------------------------------------------------------------------------------------------------------------------------------------------------------------------------------------------------------------------------…
>Raphid-pen-CAMPEP_0199656314-Pseudo-nitzschia-australis-Str-10249-10-AB
---------------------------------------------------------------------------------------------------------------------------------------------------------------------------------------------------------------------------------------------------------------------------------------------------------------------------------------------------------------------------------------------------------------…
>Raphid-pen-CAMPEP_0197185688-Pseudo-nitzschia-heimii-Str-UNC1101
---------------------------------------------------------------------------------------------------------------------------------------------------------------------------------------------------------------------------------------------------------------------------------------------------------------------------------------------------------------------------------------------------------------…
>Raphid-pen-CAMPEP_0119559916-Stauroneis-constricta-Str-CCMP1120
---------------------------------------------------------------------------------------------------------------------------------------------------------------------------------------------------------------------------------------------------------------------------------------------------------------------------------------------------------------------------------------------------------------…
>Raphid-pen-CAMPEP_0198119178-Craspedostauros-australis-Str-CCMP3328
---------------------------------------------------------------------------------------------------------------------------------------------------------------------------------------------------------------------------------------------------------------------------------------------------------------------------------------------------------------------------------------------------------------…
>Raphid-pen-CAMPEP_0198140874-Entomoneis-sp-Str-CCMP2396
---------------------------------------------------------------------------------------------------------------------------------------------------------------------------------------------------------------------------------------------------------------------------------------------------------------------------------------------------------------------------------------------------------------…
>Phatr3_J17029_Pt_sigma70-3
---------------------------------------------------------------------------------------------------------------------------------------------------------------------------------------------------------------------------------------------------------------------------------------------------------------------------------------------------------------------------------------------------------------…
>Raphid-pen-CAMPEP_0113639470-Cylindrotheca-closterium
---------------------------------------------------------------------------------------------------------------------------------------------------------------------------------------------------------------------------------------------------------------------------------------------------------------------------------------------------------------------------------------------------------------…
>Raphid-pen-CAMPEP_0199342164-Nitzschia-punctata-Str-CCMP561
---------------------------------------------------------------------------------------------------------------------------------------------------------------------------------------------------------------------------------------------------------------------------------------------------------------------------------------------------------------------------------------------------------------…
>Raphid-pen-CAMPEP_0172473278-Amphiprora-paludosa-Str-CCMP125
---------------------------------------------------------------------------------------------------------------------------------------------------------------------------------------------------------------------------------------------------------------------------------------------------------------------------------------------------------------------------------------------------------------…
>Raphid-pen-Navicula_RCC3092_CADOSW_41438_1
---------------------------------------------------------------------------------------------------------------------------------------------------------------------------------------------------------------------------------------------------------------------------------------------------------------------------------------------------------------------------------------------------------------…
>Raphid-pen-CAMPEP_0186526882-Amphora-coffeaeformis-CCMP127
---------------------------------------------------------------------------------------------------------------------------------------------------------------------------------------------------------------------------------------------------------------------------------------------------------------------------------------------------------------------------------------------------------------…
>Raphid-pen-Pleurosigma_RCC3090_CACOSW_57233_1
---------------------------------------------------------------------------------------------------------------------------------------------------------------------------------------------------------------------------------------------------------------------------------------------------------------------------------------------------------------------------------------------------------------…
>Araphid-pen-CAMPEP_0184896120-Asterionellopsis-glacialis
---------------------------------------------------------------------------------------------------------------------------------------------------------------------------------------------------------------------------------------------------------------------------------------------------------------------------------------------------------------------------------------------------------------…
>Araphid-pen-CAMPEP_0202485080-Staurosira-complex-sp-Str-CCMP2646
---------------------------------------------------------------------------------------------------------------------------------------------------------------------------------------------------------------------------------------------------------------------------------------------------------------------------------------------------------------------------------------------------------------…
>Thalassiosirales-Lithodesmids-Shionodiscus_bioculatus_CAAOSW_61572_1
---------------------------------------------------------------------------------------------------------------------------------------------------------------------------------------------------------------------------------------------------------------------------------------------------------------------------------------------------------------------------------------------------------------…
>Thalassiosirales-Lithodesmids-Minidiscus_RCC1721_CAGOSW_8683_1
---------------------------------------------------------------------------------------------------------------------------------------------------------------------------------------------------------------------------------------------------------------------------------------------------------------------------------------------------------------------------------------------------------------…
>Thalassiosirales-Lithodesmids-CAMPEP_0113401144-Skeletonema-costatum-Str-1716
-------------------------------------------------------------------------------------------------HHHHR------------------------------------------HQSFTD---------------------------------------------------------------------------------------------------------------------------------------------------------------------------------------------------------------------------------------------------------…
>Thalassiosirales-Lithodesmids-CAMPEP_0201026920-Thalassiosira-miniscula-Str-CCMP1093
---------------------------------------------------------------------------------------------------------------------------------------------------------------------------------------------------------------------------------------------------------------------------------------------------------------------------------------------------------------------------------------------------------------…
>Thalassiosirales-Lithodesmids-CAMPEP_0172337916-Thalassiosira-sp-Str-FW
---------------------------------------------------------------------------------------------------------------------------------------------------------------------------------------------------------------------------------------------------------------------------------------------------------------------------------------------------------------------------------------------------------------…
>Thalassiosirales-Lithodesmids-CAMPEP_0193025678-Thalassiosira-weissflogii-CCMP1010
-------------------------------------------------------------------------------------------------XLKHH------------------------------------------NQGITSQRRL-----------------------------------------------------------------------------------------------------------------------------------------------------------------------------------------------------------------------------------------------------…
>Thalassiosirales-Lithodesmids-CAMPEP_0200700368-Thalassiosira-gravida-Str-GMp14c1
---------------------------------------------------------------------------------------------------------------------------------------------------------------------------------------------------------------------------------------------------------------------------------------------------------------------------------------------------------------------------------------------------------------…
>Thalassiosirales-Lithodesmids-CAMPEP_0200087726-Thalassiosira-antarctica-Str-CCMP982
---------------------------------------------------------------------------------------------------------------------------------------------------------------------------------------------------------------------------------------------------------------------------------------------------------------------------------------------------------------------------------------------------------------…
>Thalassiosirales-Lithodesmids-CAMPEP_0172297768-Detonula-confervacea-Str-CCMP-353
---------------------------------------------------------------------------------------------------------------------------------------------------------------------------------------------------------------------------------------------------------------------------------------------------------------------------------------------------------------------------------------------------------------…
>Thalassiosirales-Lithodesmids-CAMPEP_0172577656-Thalassiosira-punctigera-Str-Tpunct2005C2
---------------------------------------------------------------------------------------------------------------------------------------------------------------------------------------------------------------------------------------------------------------------------------------------------------------------------------------------------------------------------------------------------------------…
>Thalassiosirales-Lithodesmids-CAMPEP_0181102210-Thalassiosira-sp-Str-NH16
---------------------------------------------------------------------------------------------------------------------------------------------------------------------------------------------------------------------------------------------------------------------------------------------------------------------------------------------------------------------------------------------------------------…
>Thalassiosirales-Lithodesmids-CAMPEP_0172296274-Cyclotella-meneghiniana-Str-CCMP-338
---------------------------------------------------------------------------------------------------------------------------------------------------------------------------------------------------------------------------------------------------------------------------------------------------------------------------------------------------------------------------------------------------------------…
>Chaetocerotales-Biddulphids-Cymatosirales-CAMPEP_0187031560-Chaetoceros-affinis-CCMP159
---------------------------------------------------------------------------------------------------------------------------------------------------------------------------------------------------------------------------------------------------------------------------------------------------------------------------------------------------------------------------------------------------------------…
>Chaetocerotales-Biddulphids-Cymatosirales-CAMPEP_0200889214-Chaetoceros-debilis-Str-MM31A-1
---------------------------------------------------------------------------------------------------------------------------------------------------------------------------------------------------------------------------------------------------------------------------------------------------------------------------------------------------------------------------------------------------------------…
>Chaetocerotales-Biddulphids-Cymatosirales-CAMPEP_0119460154-Chaetoceros-cf-neogracile-Str-RCC1993
---------------------------------------------------------------------------------------------------------------------------------------------------------------------------------------------------------------------------------------------------------------------------------------------------------------------------------------------------------------------------------------------------------------…
>Chaetocerotales-Biddulphids-Cymatosirales-CAMPEP_0197242656-Chaetoceros--sp-Str-UNC1202
---------------------------------------------------------------------------------------------------------------------------------------------------------------------------------------------------------------------------------------------------------------------------------------------------------------------------------------------------------------------------------------------------------------…
>Chaetocerotales-Biddulphids-Cymatosirales-CAMPEP_0200993472-Chaetoceros-neogracile-Str-CCMP1317
---------------------------------------------------------------------------------------------------------------------------------------------------------------------------------------------------------------------------------------------------------------------------------------------------------------------------------------------------------------------------------------------------------------…
>Chaetocerotales-Biddulphids-Cymatosirales-CAMPEP_0184855968-Dactyliosolen-fragilissimus
---------------------------------------------------------------------------------------------------------------------------------------------------------------------------------------------------------------------------------------------------------------------------------------------------------------------------------------------------------------------------------------------------------------…
>Chaetocerotales-Biddulphids-Cymatosirales-CAMPEP_0197834244-Eucampia-antarctica-Str-CCMP1452
---------------------------------------------------------------------------------------------------------------------------------------------------------------------------------------------------------------------------------------------------------------------------------------------------------------------------------------------------------------------------------------------------------------…
>Thalassiosirales-Lithodesmids-CAMPEP_0200431468-Extubocellulus-spinifer-Str-CCMP396
---------------------------------------------------------------------------------------------------------------------------------------------------------------------------------------------------------------------------------------------------------------------------------------------------------------------------------------------------------------------------------------------------------------…
>Chaetocerotales-Biddulphids-Cymatosirales-CAMPEP_0181037386-Minutocellus-polymorphus-Str-NH13
---------------------------------------------------------------------------------------------------------------------------------------------------------------------------------------------------------------------------------------------------------------------------------------------------------------------------------------------------------------------------------------------------------------…
>Chaetocerotales-Biddulphids-Cymatosirales-CAMPEP_0113539562-Odontella
---------------------------------------------------------------------------------------------------------------------------------------------------------------------------------------------------------------------------------------------------------------------------------------------------------------------------------------------------------------------------------------------------------------…
>Thalassiosirales-Lithodesmids-CAMPEP_0187325224-Ditylum-brightwellii-GSO103
---------------------------------------------------------------------------------------------------------------------------------------------------------------------------------------------------------------------------------------------------------------------------------------------------------------------------------------------------------------------------------------------------------------…
>Thalassiosirales-Lithodesmids-CAMPEP_0185732546-Helicotheca-tamensis-Str-CCMP826
---------------------------------------------------------------------------------------------------------------------------------------------------------------------------------------------------------------------------------------------------------------------------------------------------------------------------------------------------------------------------------------------------------------…
>Coscinodiscophytes-Rhizosoleniaceae-CAMPEP_0178958798-Rhizosolenia-setigera-Str-CCMP-1694
---------------------------------------------------------------------------------------------------------------------------------------------------------------------------------------------------------------------------------------------------------------------------------------------------------------------------------------------------------------------------------------------------------------…
>Raphid-pen-CAMPEP_0113638490-Cylindrotheca-closterium
---------------------------------------------------------------------------------------------------------------------------------------------------------------------------------------------------------------------------------------------------------------------------------------------------------------------------------------------------------------------------------------------------------------…
>Coscinodiscophytes-Rhizosoleniaceae-CAMPEP_0172507344-Coscinodiscus-wailesii-Str-CCMP2513
---------------------------------------------------------------------------------------------------------------------------------------------------------------------------------------------------------------------------------------------------------------------------------------------------------------------------------------------------------------------------------------------------------------…
>Chaetocerotales-Biddulphids-Cymatosirales-CAMPEP_0198255106-Chaetoceros-dichaeta-Str-CCMP1751
---------------------------------------------------------------------------------------------------------------------------------------------------------------------------------------------------------------------------------------------------------------------------------------------------------------------------------------------------------------------------------------------------------------…
>Araphid-pen-Synedra_RCC2510_BAXOSW_3538_1
---------------------------------------------------------------------------------------------------------------------------------------------------------------------------------------------------------------------------------------------------------------------------------------------------------------------------------------------------------------------------------------------------------------…
>Araphid-pen-CAMPEP_0119020670-Synedropsis-recta-cf-Str-CCMP1620
---------------------------------------------------------------------------------------------------------------------------------------------------------------------------------------------------------------------------------------------------------------------------------------------------------------------------------------------------------------------------------------------------------------…
>Araphid-pen-CAMPEP_0200188190-Thalassionema-nitzschioides-Str-L26-B
---------------------------------------------------------------------------------------------------------------------------------------------------------------------------------------------------------------------------------------------------------------------------------------------------------------------------------------------------------------------------------------------------------------…
>Araphid-pen-CAMPEP_0200966592-Thalassiothrix-antarctica-Str-L6-D1
---------------------------------------------------------------------------------------------------------------------------------------------------------------------------------------------------------------------------------------------------------------------------------------------------------------------------------------------------------------------------------------------------------------…
>Attheya-CAMPEP_0198299432-Attheya-septentrionalis-Str-CCMP2084
---------------------------------------------------------------------------------------------------------------------------------------------------------------------------------------------------------------------------------------------------------------------------------------------------------------------------------------------------------------------------------------------------------------…
>Araphid-pen-CAMPEP_0202449954-Licmophora-paradoxa-Str-CCMP2313
---------------------------------------------------------------------------------------------------------------------------------------------------------------------------------------------------------------------------------------------------------------------------------------------------------------------------------------------------------------------------------------------------------------…
>Araphid-pen-CAMPEP_0116564334-Cyclophora-tenuis-Str-ECT3854
---------------------------------------------------------------------------------------------------------------------------------------------------------------------------------------------------------------------------------------------------------------------------------------------------------------------------------------------------------------------------------------------------------------…
>Thalassiosirales-Lithodesmids-Thalassiosira_oceanica_Thaoc_62861
---------------------------------------------------------------------------------------------------------------------------------------------------------------------------------------------------------------------------------------------------------------------------------------------------------------------------------------------------------------------------------------------------------------…
>Aulacoseira-Proboscia-Stephanopyxis-CAMPEP_0172414306-Aulacoseira-subarctica-Str-CCAP-1002-5
---------------------------------------------------------------------------------------------------------------------------------------------------------------------------------------------------------------------------------------------------------------------------------------------------------------------------------------------------------------------------------------------------------------…
>Aulacoseira-Proboscia-Stephanopyxis-CAMPEP_0195519742-Stephanopyxis-turris-Str-CCMP-815
---------------------------------------------------------------------------------------------------------------------------------------------------------------------------------------------------------------------------------------------------------------------------------------------------------------------------------------------------------------------------------------------------------------…
>Leptocylindrus-CAMPEP_0116031062-Leptocylindrus-danicus-var--danicus-Str-B650
--------------------------------------------------------------------------------------------------------------------------------------------------XFEN---------------------------------------------------------------------------------------------------------------------------------------------------------------------------------------------------------------------------------------------------------…
>Leptocylindrus-CAMPEP_0116052394-Leptocylindrus-danicus-var-apora-Str-B651
---------------------------------------------------------------------------------------------------------------------------------------------------------------------------------------------------------------------------------------------------------------------------------------------------------------------------------------------------------------------------------------------------------------…
>Corethron-CAMPEP_0200370408-Corethron-pennatum-Str-L29A3
---------------------------------------------------------------------------------------------------------------------------------------------------------------------------------------------------------------------------------------------------------------------------------------------------------------------------------------------------------------------------------------------------------------…
>Corethron-CAMPEP_0113306236-Corethron-hystrix-Str-308
---------------------------------------------------------------------------------------------------------------------------------------------------------------------------------------------------------------------------------------------------------------------------------------------------------------------------------------------------------------------------------------------------------------…
>Coscinodiscophytes-Rhizosoleniaceae-Guinardia_deliculata_CABOSW_75656_1
---------------------------------------------------------------------------------------------------------------------------------------------------------------------------------------------------------------------------------------------------------------------------------------------------------------------------------------------------------------------------------------------------------------…
>Raphid-pen-Haslea_RCC2677_CAFOSW_8367_1
---------------------------------------------------------------------------------------------------------------------------------------------------------------------------------------------------------------------------------------------------------------------------------------------------------------------------------------------------------------------------------------------------------------…
>Raphid-pen-CAMPEP_0113454122-Nitzschia-sp
---------------------------------------------------------------------------------------------------------------------------------------------------------------------------------------------------------------------------------------------------------------------------------------------------------------------------------------------------------------------------------------------------------------…
>Aulacoseira-Proboscia-Stephanopyxis-CAMPEP_0171322832-Proboscia-inermis-Str-CCAP1064-1
---------------------------------------------------------------------------------------------------------------------------------------------------------------------------------------------------------------------------------------------------------------------------------------------------------------------------------------------------------------------------------------------------------------…
>Aulacoseira-Proboscia-Stephanopyxis-CAMPEP_0200149418-Proboscia-alata-Str-PI-D3
---------------------------------------------------------------------------------------------------------------------------------------------------------------------------------------------------------------------------------------------------------------------------------------------------------------------------------------------------------------------------------------------------------------…
>Araphid-pen-CAMPEP_0118709736-Striatella-unipunctata-Str-CCMP2910
---------------------------------------------------------------------------------------------------------------------------------------------------------------------------------------------------------------------------------------------------------------------------------------------------------------------------------------------------------------------------------------------------------------…
>Araphid-pen-CAMPEP_0194029602-Grammatophora-oceanica-Str-CCMP-410
---------------------------------------------------------------------------------------------------------------------------------------------------------------------------------------------------------------------------------------------------------------------------------------------------------------------------------------------------------------------------------------------------------------…
>Chaetocerotales-Biddulphids-Cymatosirales-CAMPEP_0183294616-Odontella-Sinensis-Str-Grunow-1884
---------------------------------------------------------------------------------------------------------------------------------------------------------------------------------------------------------------------------------------------------------------------------------------------------------------------------------------------------------------------------------------------------------------…
>Chaetocerotales-Biddulphids-Cymatosirales-CAMPEP_0197466782-Triceratium-dubium-Str-CCMP147
---------------------------------------------------------------------------------------------------------------------------------------------------------------------------------------------------------------------------------------------------------------------------------------------------------------------------------------------------------------------------------------------------------------…
>Araphid-pen-CAMPEP_0116864562-Astrosyne-radiata-Str-13vi08-1A
---------------------------------------------------------------------------------------------------------------------------------------------------------------------------------------------------------------------------------------------------------------------------------------------------------------------------------------------------------------------------------------------------------------…
>Bathycoccus_612395700_Bathycoccus_prasinos
---------------------------------------------------------------------------------------------------------------------------------------------------------------------------------------------------------------------------------------------------------------------------------------------------------------------------------------------------------------------------------------------------------------…
>Ostreococcus_Ostreococcus_41331
---------------------------------------------------------------------------------------------------------------------------------------------------------------------------------------------------------------------------------------------------------------------------------------------------------------------------------------------------------------------------------------------------------------…
>Micromonas_Micromonas_47508
---------------------------------------------------------------------------------------------------------------------------------------------------------------------------------------------------------------------------------------------------------------------------------------------------------------------------------------------------------------------------------------------------------------…
>Physcomitrella_Physomitrella_Pp1s28_82V6-1
---------------------------------------------------------------------------------------------------------------------------------------------------------------------------------------------------------------------------------------------------------------------------------------------------------------------------------------------------------------------------------------------------------------…
>Physcomitrella_Physomitrella_Pp1s34_387V6-1
---------------------------------------------------------------------------------------------------------------------------------------------------------------------------------------------------------------------------------------------------------------------------------------------------------------------------------------------------------------------------------------------------------------…
>Physcomitrella_Physomitrella_Pp1s28_86V6-1
---------------------------------------------------------------------------------------------------------------------------------------------------------------------------------------------------------------------------------------------------------------------------------------------------------------------------------------------------------------------------------------------------------------…
>Physcomitrella_Physomitrella_Pp1s7_296V6-1
---------------------------------------------------------------------------------------------------------------------------------------------------------------------------------------------------------------------------------------------------------------------------------------------------------------------------------------------------------------------------------------------------------------…
>Chrondrus_507112253_Chondrus_crispus
---------------------------------------------------------------------------------------------------------------------------------------------------------------------------------------------------------------------------------------------------------------------------------------------------------------------------------------------------------------------------------------------------------------…
>Pyropia_Pyropia_9632_g2302
---------------------------------------------------------------------------------------------------------------------------------------------------------------------------------------------------------------------------------------------------------------------------------------------------------------------------------------------------------------------------------------------------------------…
>Porphyridium_Porphyridium_contig_2302-9
---------------------------------------------------------------------------------------------------------------------------------------------------------------------------------------------------------------------------------------------------------------------------------------------------------------------------------------------------------------------------------------------------------------…
>Chrondrus_507114201_Chondrus_crispus
---------------------------------------------------------------------------------------------------------------------------------------------------------------------------------------------------------------------------------------------------------------------------------------------------------------------------------------------------------------------------------------------------------------…
>Porphyridium_Porphyridium_contig_2118-10
---------------------------------------------------------------------------------------------------------------------------------------------------------------------------------------------------------------------------------------------------------------------------------------------------------------------------------------------------------------------------------------------------------------…
>Emiliania_Emiliania_442619
---------------------------------------------------------------------------------------------------------------------------------------------------------------------------------------------------------------------------------------------------------------------------------------------------------------------------------------------------------------------------------------------------------------…
>2436_1_966807_fgenesh1_kg-65-311-Locus3475v1rpkm47-30
---------------------------------------------------------------------------------------------------------------------------------------------------------------------------------------------------------------------------------------------------------------------------------------------------------------------------------------------------------------------------------------------------------------…
>Chrondrus_507107203_Chondrus_crispus
---------------------------------------------------------------------------------------------------------------------------------------------------------------------------------------------------------------------------------------------------------------------------------------------------------------------------------------------------------------------------------------------------------------…
>Pyropia_Pyropia_13504_g3238
---------------------------------------------------------------------------------------------------------------------------------------------------------------------------------------------------------------------------------------------------------------------------------------------------------------------------------------------------------------------------------------------------------------…
>Cyanidioschyzon_544212656_Cyanidioschyzon_merolae_strain_10D
---------------------------------------------------------------------------------------------------------------------------------------------------------------------------------------------------------------------------------------------------------------------------------------------------------------------------------------------------------------------------------------------------------------…
>Aureococcus_Auran1_53467
---------------------------------------------------------------------------------------------------------------------------------------------------------------------------------------------------------------------------------------------------------------------------------------------------------------------------------------------------------------------------------------------------------------…
>2097_1_525730_fgenesh1_kg-72-106-Locus1414v1rpkm132-68
---------------------------------------------------------------------------------------------------------------------------------------------------------------------------------------------------------------------------------------------------------------------------------------------------------------------------------------------------------------------------------------------------------------…
>Chlor_307107488_Chlorella_variabilis
---------------------------------------------------------------------------------------------------------------------------------------------------------------------------------------------------------------------------------------------------------------------------------------------------------------------------------------------------------------------------------------------------------------…
>Picochlorum_jgi-Picsp_1-458-NSC_00456-R1_rna-sigma-70
---------------------------------------------------------------------------------------------------------------------------------------------------------------------------------------------------------------------------------------------------------------------------------------------------------------------------------------------------------------------------------------------------------------…
>Chlor_384247274_Coccomyxa_subellipsoidea_C-169
---------------------------------------------------------------------------------------------------------------------------------------------------------------------------------------------------------------------------------------------------------------------------------------------------------------------------------------------------------------------------------------------------------------…
>Coccomyxa_384247274_Coccomyxa_subellipsoidea_C-169
---------------------------------------------------------------------------------------------------------------------------------------------------------------------------------------------------------------------------------------------------------------------------------------------------------------------------------------------------------------------------------------------------------------…
>Araphid-pen-CAMPEP_0199870190-Asterionellopsis-glacialis-Str-CCMP134
---------------------------------------------------------------------------------------------------------------------------------------------------------------------------------------------------------------------------------------------------------------------------------------------------------------------------------------------------------------------------------------------------------------…
>Chaetocerotales-Biddulphids-Cymatosirales-CAMPEP_0187011562-Chaetoceros-affinis-CCMP159
---------------------------------------------------------------------------------------------------------------------------------------------------------------------------------------------------------------------------------------------------------------------------------------------------------------------------------------------------------------------------------------------------------------…
>Chaetocerotales-Biddulphids-Cymatosirales-CAMPEP_0187048430-Chaetoceros-curvisetus
---------------------------------------------------------------------------------------------------------------------------------------------------------------------------------------------------------------------------------------------------------------------------------------------------------------------------------------------------------------------------------------------------------------…
>Chaetocerotales-Biddulphids-Cymatosirales-CAMPEP_0197235586-Chaetoceros--sp-Str-UNC1202
---------------------------------------------------------------------------------------------------------------------------------------------------------------------------------------------------------------------------------------------------------------------------------------------------------------------------------------------------------------------------------------------------------------…
>Chaetocerotales-Biddulphids-Cymatosirales-CAMPEP_0200870744-Chaetoceros-debilis-Str-MM31A-1
---------------------------------------------------------------------------------------------------------------------------------------------------------------------------------------------------------------------------------------------------------------------------------------------------------------------------------------------------------------------------------------------------------------…
>Chaetocerotales-Biddulphids-Cymatosirales-CAMPEP_0119441544-Chaetoceros-cf-neogracile-Str-RCC1993
---------------------------------------------------------------------------------------------------------------------------------------------------------------------------------------------------------------------------------------------------------------------------------------------------------------------------------------------------------------------------------------------------------------…
>Chaetocerotales-Biddulphids-Cymatosirales-CAMPEP_0201001558-Chaetoceros-neogracile-Str-CCMP1317
---------------------------------------------------------------------------------------------------------------------------------------------------------------------------------------------------------------------------------------------------------------------------------------------------------------------------------------------------------------------------------------------------------------…
>Thalassiosirales-Lithodesmids-CAMPEP_0181004674-Ditylum-brightwellii-Str-Pop2-(SS10)
---------------------------------------------------------------------------------------------------------------------------------------------------------------------------------------------------------------------------------------------------------------------------------------------------------------------------------------------------------------------------------------------------------------…
>Thalassiosirales-Lithodesmids-CAMPEP_0185741672-Helicotheca-tamensis-Str-CCMP826
---------------------------------------------------------------------------------------------------------------------------------------------------------------------------------------------------------------------------------------------------------------------------------------------------------------------------------------------------------------------------------------------------------------…
>Chaetocerotales-Biddulphids-Cymatosirales-CAMPEP_0113545178-Odontella
---------------------------------------------------------------------------------------------------------------------------------------------------------------------------------------------------------------------------------------------------------------------------------------------------------------------------------------------------------------------------------------------------------------…
>Chaetocerotales-Biddulphids-Cymatosirales-CAMPEP_0183292526-Odontella-Sinensis-Str-Grunow-1884
---------------------------------------------------------------------------------------------------------------------------------------------------------------------------------------------------------------------------------------------------------------------------------------------------------------------------------------------------------------------------------------------------------------…
>Chaetocerotales-Biddulphids-Cymatosirales-CAMPEP_0184863036-Dactyliosolen-fragilissimus
---------------------------------------------------------------------------------------------------------------------------------------------------------------------------------------------------------------------------------------------------------------------------------------------------------------------------------------------------------------------------------------------------------------…
>Attheya-CAMPEP_0198290078-Attheya-septentrionalis-Str-CCMP2084
---------------------------------------------------------------------------------------------------------------------------------------------------------------------------------------------------------------------------------------------------------------------------------------------------------------------------------------------------------------------------------------------------------------…
>Araphid-pen-CAMPEP_0202511036-Staurosira-complex-sp-Str-CCMP2646
---------------------------------------------------------------------------------------------------------------------------------------------------------------------------------------------------------------------------------------------------------------------------------------------------------------------------------------------------------------------------------------------------------------…
>Araphid-pen-CAMPEP_0116542450-Cyclophora-tenuis-Str-ECT3854
---------------------------------------------------------------------------------------------------------------------------------------------------------------------------------------------------------------------------------------------------------------------------------------------------------------------------------------------------------------------------------------------------------------…
>Araphid-pen-Synedra_RCC2510_BAXOSW_891_1
---------------------------------------------------------------------------------------------------------------------------------------------------------------------------------------------------------------------------------------------------------------------------------------------------------------------------------------------------------------------------------------------------------------…
>Araphid-pen-CAMPEP_0119016182-Synedropsis-recta-cf-Str-CCMP1620
---------------------------------------------------------------------------------------------------------------------------------------------------------------------------------------------------------------------------------------------------------------------------------------------------------------------------------------------------------------------------------------------------------------…
>Thalassiosirales-Lithodesmids-CAMPEP_0200427890-Extubocellulus-spinifer-Str-CCMP396
---------------------------------------------------------------------------------------------------------------------------------------------------------------------------------------------------------------------------------------------------------------------------------------------------------------------------------------------------------------------------------------------------------------…
>Chaetocerotales-Biddulphids-Cymatosirales-CAMPEP_0176484222-Chaetoceros-sp-Str-GSL56
---------------------------------------------------------------------------------------------------------------------------------------------------------------------------------------------------------------------------------------------------------------------------------------------------------------------------------------------------------------------------------------------------------------…
>Thalassiosirales-Lithodesmids-Shionodiscus_bioculatus_CAAOSW_62632_1
---------------------------------------------------------------------------------------------------------------------------------------------------------------------------------------------------------------------------------------------------------------------------------------------------------------------------------------------------------------------------------------------------------------…
>Thalassiosirales-Lithodesmids-CAMPEP_0192946190-Thalassiosira-rotula-CCMP3096
---------------------------------------------------------------------------------------------------------------------------------------------------------M------------------------------------------------------------------------------------------------------------------------------------------------------------------------------------KE---------------------------------------------------------------…
>Thalassiosirales-Lithodesmids-CAMPEP_0201037512-Thalassiosira-miniscula-Str-CCMP1093
---------------------------------------------------------------------------------------------------------------------------------------------------------------------------------------------------------------------------------------------------------------------------------------------------------------------------------------------------------------------------------------------------------------…
>Thalassiosirales-Lithodesmids-CAMPEP_0172318536-Detonula-confervacea-Str-CCMP-353
---------------------------------------------------------------------------------------------------------------------------------------------------------------------------------------------------------------------------------------------------------------------------------------------------------------------------------------------------------------------------------------------------------------…
>Thalassiosirales-Lithodesmids-Minidiscus_RCC1721_CAGOSW_9631_1
---------------------------------------------------------------------------------------------------------------------------------------------------------------------------------------------------------------------------------------------------------------------------------------------------------------------------------------------------------------------------------------------------------------…
>Thalassiosirales-Lithodesmids-CAMPEP_0193041194-Thalassiosira-weissflogii-CCMP1010
-------------------------------------------------------------------------------------------------------------------------------------------------MTTSDYVGL------------------------------------------------------------------------------------------------------------------------------------------------------------------------------------DG---------------------------------------------------------------…
>Thalassiosirales-Lithodesmids-CAMPEP_0181130950-Thalassiosira-sp-Str-NH16
---------------------------------------------------------------------------------------------------------------------------------------------------------------------------------------------------------------------------------------------------------------------------------------------------------------------------------------------------------------------------------------------------------------…
>Thalassiosirales-Lithodesmids-CAMPEP_0200132534-Thalassiosira-antarctica-Str-CCMP982
---------------------------------------------------------------------------------------------------------------------------------------------------------------------------------------------------------------------------------------------------------------------------------------------------------------------------------------------------------------------------------------------------------------…
>Thalassiosirales-Lithodesmids-CAMPEP_0197214780-Skeletonema-marinoi-Str-UNC1201
--------------------------------------------------------------------------------------------------------------------------------------------------XKNETIGG------------------------------------------------------------------------------------------------------------------------------------------------------------------------------------DQ---------------------------------------------------------------…
>Thalassiosirales-Lithodesmids-CAMPEP_0172333512-Thalassiosira-sp-Str-FW
---------------------------------------------------------------------------------------------------------------------------------------------------------------------------------------------------------------------------------------------------------------------------------------------------------------------------------------------------------------------------------------------------------------…
>Thalassiosirales-Lithodesmids-Thalassiosira_pseudonana_Thaps3a_267007
---------------------------------------------------------------------------------------------------------------------------------------------------------------------------------------------------------------------------------------------------------------------------------------------------------------------------------------------------------------------------------------------------------------…
>Thalassiosirales-Lithodesmids-CAMPEP_0172274458-Cyclotella-meneghiniana-Str-CCMP-338
---------------------------------------------------------------------------------------------------------------------------------------------------XND---------------------------------------------------------------------------------------------------------------------------------------------------------------------------------------------------------------------------------------------------------…
>Chaetocerotales-Biddulphids-Cymatosirales-CAMPEP_0181044888-Minutocellus-polymorphus-Str-NH13
---------------------------------------------------------------------------------------------------------------------------------------------------------------------------------------------------------------------------------------------------------------------------------------------------------------------------------------------------------------------------------------------------------------…
>Thalassiosirales-Lithodesmids-CAMPEP_0192936140-Thalassiosira-oceanica-CCMP1005
---------------------------------------------------------------------------------------------------------------------------------------------------------------------------------------------------------------------------------------------------------------------------------------------------------------------------------------------------------------------------------------------------------------…
>Thalassiosirales-Lithodesmids-CAMPEP_0192924136-Thalassiosira-oceanica-CCMP1005
---------------------------------------------------------------------------------------------------------------------------------------------------------------------------------------------------------------------------------------------------------------------------------------------------------------------------------------------------------------------------------------------------------------…
>Thalassiosirales-Lithodesmids-CAMPEP_0172548294-Thalassiosira-punctigera-Str-Tpunct2005C2
---------------------------------------------------------------------------------------------------------------------------------------------------------------------------------------------------------------------------------------------------------------------------------------------------------------------------------------------------------------------------------------------------------------…
>Chaetocerotales-Biddulphids-Cymatosirales-CAMPEP_0197842458-Eucampia-antarctica-Str-CCMP1452
---------------------------------------------------------------------------------------------------------------------------------------------------------------------------------------------------------------------------------------------------------------------------------------------------------------------------------------------------------------------------------------------------------------…
>Coscinodiscophytes-Rhizosoleniaceae-Guinardia_deliculata_CABOSW_5396_1
---------------------------------------------------------------------------------------------------------------------------------------------------------------------------------------------------------------------------------------------------------------------------------------------------------------------------------------------------------------------------------------------------------------…
>Coscinodiscophytes-Rhizosoleniaceae-CAMPEP_0178956694-Rhizosolenia-setigera-Str-CCMP-1694
---------------------------------------------------------------------------------------------------------------------------------------------------------------------------------------------------------------------------------------------------------------------------------------------------------------------------------------------------------------------------------------------------------------…
>Aulacoseira-Proboscia-Stephanopyxis-CAMPEP_0195527668-Stephanopyxis-turris-Str-CCMP-815
---------------------------------------------------------------------------------------------------------------------------------------------------------------------------------------------------------------------------------------------------------------------------------------------------------------------------------------------------------------------------------------------------------------…
>Araphid-pen-CAMPEP_0200203894-Thalassionema-nitzschioides-Str-L26-B
---------------------------------------------------------------------------------------------------------------------------------------------------------------------------------------------------------------------------------------------------------------------------------------------------------------------------------------------------------------------------------------------------------------…
>Araphid-pen-CAMPEP_0178907034-Thalassionema-frauenfeldii-Str-CCMP-1798
---------------------------------------------------------------------------------------------------------------------------------------------------------------------------------------------------------------------------------------------------------------------------------------------------------------------------------------------------------------------------------------------------------------…
>Araphid-pen-CAMPEP_0202445622-Licmophora-paradoxa-Str-CCMP2313
---------------------------------------------------------------------------------------------------------------------------------------------------------------------------------------------------------------------------------------------------------------------------------------------------------------------------------------------------------------------------------------------------------------…
>Coscinodiscophytes-Rhizosoleniaceae-CAMPEP_0172491676-Coscinodiscus-wailesii-Str-CCMP2513
---------------------------------------------------------------------------------------------------------------------------------------------------------------------------------------------------------------------------------------------------------------------------------------------------------------------------------------------------------------------------------------------------------------…
>Aulacoseira-Proboscia-Stephanopyxis-CAMPEP_0171295600-Proboscia-inermis-Str-CCAP1064-1
---------------------------------------------------------------------------------------------------------------------------------------------------------------------------------------------------------------------------------------------------------------------------------------------------------------------------------------------------------------------------------------------------------------…
>Cladosiphon_okamuransis_Cok_S_s081_9681-t1
---------------------------------------------------------------------------------------------------------------------------------------------------------------------------------------------------------------------------------------------------------------------------------------------------------------------------------------------------------------------------------------------------------------…
>Ectocarpus_Esi0440_0019
---------------------------------------------------------------------------------------------------------------------------------------------------------------------------------------------------------------------------------------------------------------------------------------------------------------------------------------------------------------------------------------------------------------…
>Chromochloris_zofingensis_Cz05g36040-t1
---------------------------------------------------------------------------------------------------------------------------------------------------------------------------------------------------------------------------------------------------------------------------------------------------------------------------------------------------------------------------------------------------------------…
>Chrysochromulina_KOO33574-1
---------------------------------------------------------------------------------------------------------------------------------------------------------------------------------------------------------------------------------------------------------------------------------------------------------------------------------------------------------------------------------------------------------------…
>Nannochloropsis-gaditana_Naga_100043g41
---------------------------------------------------------------------------------------------------------------------------------------------------------------------------------------------------------------------------------------------------------------------------------------------------------------------------------------------------------------------------------------------------------------…
>Nannochloropsis-gaditana_Naga_100043g41_2
---------------------------------------------------------------------------------------------------------------------------------------------------------------------------------------------------------------------------------------------------------------------------------------------------------------------------------------------------------------------------------------------------------------…
>Cladosiphon_okamuransis_Cok_S_s081_9677-t1
---------------------------------------------------------------------------------------------------------------------------------------------------------------------------------------------------------------------------------------------------------------------------------------------------------------------------------------------------------------------------------------------------------------…
>Ectocarpus_Esi0440_0015
---------------------------------------------------------------------------------------------------------------------------------------------------------------------------------------------------------------------------------------------------------------------------------------------------------------------------------------------------------------------------------------------------------------…
>Chrondrus_507106115_Chondrus_crispus
---------------------------------------------------------------------------------------------------------------------------------------------------------------------------------------------------------------------------------------------------------------------------------------------------------------------------------------------------------------------------------------------------------------…
>Pyropia_Pyropia_25058_g6181
---------------------------------------------------------------------------------------------------------------------------------------------------------------------------------------------------------------------------------------------------------------------------------------------------------------------------------------------------------------------------------------------------------------…
>Porphyridium_Porphyridium_contig_2216-1
---------------------------------------------------------------------------------------------------------------------------------------------------------------------------------------------------------------------------------------------------------------------------------------------------------------------------------------------------------------------------------------------------------------…
>Aureococcus_Auran1_23034
---------------------------------------------------------------------------------------------------------------------------------------------------------------------------------------------------------------------------------------------------------------------------------------------------------------------------------------------------------------------------------------------------------------…
>Cyanidioschyzon_544215996_Cyanidioschyzon_merolae_strain_10D
---------------------------------------------------------------------------------------------------------------------------------------------------------------------------------------------------------------------------------------------------------------------------------------------------------------------------------------------------------------------------------------------------------------…
>Galdieria_452822634_Galdieria_sulphuraria
---------------------------------------------------------------------------------------------------------------------------------------------------------------------------------------------------------------------------------------------------------------------------------------------------------------------------------------------------------------------------------------------------------------…
>Cyanidioschyzon_544213688_Cyanidioschyzon_merolae_strain_10D
---------------------------------------------------------------------------------------------------------------------------------------------------------------------------------------------------------------------------------------------------------------------------------------------------------------------------------------------------------------------------------------------------------------…
>Araphid-pen-CAMPEP_0199907144-Asterionellopsis-glacialis-Str-CCMP134
---------------------------------------------------------------------------------------------------------------------------------------------------------------------------------------------------------------------------------------------------------------------------------------------------------------------------------------------------------------------------------------------------------------…
>Araphid-pen-CAMPEP_0199892014-Asterionellopsis-glacialis-Str-CCMP134
---------------------------------------------------------------------------------------------------------------------------------------------------------------------------------------------------------------------------------------------------------------------------------------------------------------------------------------------------------------------------------------------------------------…
>Thalassiosirales-Lithodesmids-CAMPEP_0201050198-Thalassiosira-miniscula-Str-CCMP1093
---------------------------------------------------------------------------------------------------------------------------------------------------------------------------------------------------------------------------------------------------------------------------------------------------------------------------------------------------------------------------------------------------------------…
>Chaetocerotales-Biddulphids-Cymatosirales-CAMPEP_0197259026-Chaetoceros--sp-Str-UNC1202
---------------------------------------------------------------------------------------------------------------------------------------------------------------------------------------------------------------------------------------------------------------------------------------------------------------------------------------------------------------------------------------------------------------…
>Chaetocerotales-Biddulphids-Cymatosirales-CAMPEP_0187072878-Chaetoceros-curvisetus
---------------------------------------------------------------------------------------------------------------------------------------------------------------------------------------------------------------------------------------------------------------------------------------------------------------------------------------------------------------------------------------------------------------…
>Chaetocerotales-Biddulphids-Cymatosirales-CAMPEP_0197250858-Chaetoceros--sp-Str-UNC1202
---------------------------------------------------------------------------------------------------------------------------------------------------------------------------------------------------------------------------------------------------------------------------------------------------------------------------------------------------------------------------------------------------------------…
>Thalassiosirales-Lithodesmids-CAMPEP_0201050704-Thalassiosira-miniscula-Str-CCMP1093
---------------------------------------------------------------------------------------------------------------------------------------------------------------------------------------------------------------------------------------------------------------------------------------------------------------------------------------------------------------------------------------------------------------…
>Chaetocerotales-Biddulphids-Cymatosirales-CAMPEP_0200998202-Chaetoceros-neogracile-Str-CCMP1317
---------------------------------------------------------------------------------------------------------------------------------------------------------------------------------------------------------------------------------------------------------------------------------------------------------------------------------------------------------------------------------------------------------------…
>Cladosiphon_okamuransis_Cok_S_s006_3266-t1
---------------------------------------------------------------------------------------------------------------------------------------------------------------------------------------------------------------------------------------------------------------------------------------------------------------------------------------------------------------------------------------------------------------…
>2293_1_1650316_e_gw1-8716-2-1
---------------------------------------------------------------------------------------------------------------------------------------------------------------------------------------------------------------------------------------------------------------------------------------------------------------------------------------------------------------------------------------------------------------…
>Cyanophora_Cyanophora_Contig39248
---------------------------------------------------------------------------------------------------------------------------------------------------------------------------------------------------------------------------------------------------------------------------------------------------------------------------------------------------------------------------------------------------------------…
>Cladosiphon_okamuransis_Cok_S_s211_14473-t1
---------------------------------------------------------------------------------------------------------------------------------------------------------------------------------------------------------------------------------------------------------------------------------------------------------------------------------------------------------------------------------------------------------------…
>Ectocarpus_Esi0006_0192_ER_signal-peptide
---------------------------------------------------------------------------------------------------------------------------------------------------------------------------------------------------------------------------------------------------------------------------------------------------------------------------------------------------------------------------------------------------------------…
>Chrysochromulina_KOO53702-1
---------------------------------------------------------------------------------------------------------------------------------------------------------------------------------------------------------------------------------------------------------------------------------------------------------------------------------------------------------------------------------------------------------------…
>Cyanidioschyzon_544216609_Cyanidioschyzon_merolae_strain_10D
---------------------------------------------------------------------------------------------------------------------------------------------------------------------------------------------------------------------------------------------------------------------------------------------------------------------------------------------------------------------------------------------------------------…
>Aureococcus_Auran1_12561
---------------------------------------------------------------------------------------------------------------------------------------------------------------------------------------------------------------------------------------------------------------------------------------------------------------------------------------------------------------------------------------------------------------…
>2097_1_551342_fgenesh1_kg-934-3-Locus3360v1rpkm54-53
---------------------------------------------------------------------------------------------------------------------------------------------------------------------------------------------------------------------------------------------------------------------------------------------------------------------------------------------------------------------------------------------------------------…
>Emiliania_Emiliania_209695
---------------------------------------------------------------------------------------------------------------------------------------------------------------------------------------------------------------------------------------------------------------------------------------------------------------------------------------------------------------------------------------------------------------…
>Ectocarpus_Esi0174_0033
---------------------------------------------------------------------------------------------------------------------------------------------------------------------------------------------------------------------------------------------------------------------------------------------------------------------------------------------------------------------------------------------------------------…
>2436_1_993113_fgenesh1_kg-122-101-Locus3947v1rpkm41-86
---------------------------------------------------------------------------------------------------------------------------------------------------------------------------------------------------------------------------------------------------------------------------------------------------------------------------------------------------------------------------------------------------------------…
>Porphyridium_Porphyridium_contig_2025-67
---------------------------------------------------------------------------------------------------------------------------------------------------------------------------------------------------------------------------------------------------------------------------------------------------------------------------------------------------------------------------------------------------------------…
>Chrysochromulina_KOO53223-1
---------------------------------------------------------------------------------------------------------------------------------------------------------------------------------------------------------------------------------------------------------------------------------------------------------------------------------------------------------------------------------------------------------------…
>Araphid-pen-CAMPEP_0194037806-Grammatophora-oceanica-Str-CCMP-410
---------------------------------------------------------------------------------------------------------------------------------------------------------------------------------------------------------------------------------------------------------------------------------------------------------------------------------------------------------------------------------------------------------------…
>Araphid-pen-CAMPEP_0116835840-Astrosyne-radiata-Str-13vi08-1A
---------------------------------------------------------------------------------------------------------------------------------------------------------------------------------------------------------------------------------------------------------------------------------------------------------------------------------------------------------------------------------------------------------------…
>Araphid-pen-CAMPEP_0118677468-Striatella-unipunctata-Str-CCMP2910
---------------------------------------------------------------------------------------------------------------------------------------------------------------------------------------------------------------------------------------------------------------------------------------------------------------------------------------------------------------------------------------------------------------…
>2097_1_537573_fgenesh1_kg-227-3-Locus6223v1rpkm27-47
---------------------------------------------------------------------------------------------------------------------------------------------------------------------------------------------------------------------------------------------------------------------------------------------------------------------------------------------------------------------------------------------------------------…
>Raphid-pen-CAMPEP_0186499814-Amphiprora-sp
---------------------------------------------------------------------------------------------------------------------------------------------------------------------------------------------------------------------------------------------------------------------------------------------------------------------------------------------------------------------------------------------------------------…
>Raphid-pen-CAMPEP_0172442958-Amphiprora-paludosa-Str-CCMP125
---------------------------------------------------------------------------------------------------------------------------------------------------------------------------------------------------------------------------------------------------------------------------------------------------------------------------------------------------------------------------------------------------------------…
>Raphid-pen-CAMPEP_0198148968-Entomoneis-sp-Str-CCMP2396
---------------------------------------------------------------------------------------------------------------------------------------------------------------------------------------------------------------------------------------------------------------------------------------------------------------------------------------------------------------------------------------------------------------…
>Araphid-pen-CAMPEP_0184879900-Asterionellopsis-glacialis
---------------------------------------------------------------------------------------------------------------------------------------------------------------------------------------------------------------------------------------------------------------------------------------------------------------------------------------------------------------------------------------------------------------…
>Araphid-pen-CAMPEP_0197138390-Asterionellopsis-glacialis-Str-CCMP1581
---------------------------------------------------------------------------------------------------------------------------------------------------------------------------------------------------------------------------------------------------------------------------------------------------------------------------------------------------------------------------------------------------------------…
>Raphid-pen-Navicula_RCC3092_CADOSW_65468_1
---------------------------------------------------------------------------------------------------------------------------------------------------------------------------------------------------------------------------------------------------------------------------------------------------------------------------------------------------------------------------------------------------------------…
>Araphid-pen-CAMPEP_0202484626-Staurosira-complex-sp-Str-CCMP2646
---------------------------------------------------------------------------------------------------------------------------------------------------------------------------------------------------------------------------------------------------------------------------------------------------------------------------------------------------------------------------------------------------------------…
>Chaetocerotales-Biddulphids-Cymatosirales-CAMPEP_0187057766-Chaetoceros-curvisetus
---------------------------------------------------------------------------------------------------------------------------------------------------------------------------------------------------------------------------------------------------------------------------------------------------------------------------------------------------------------------------------------------------------------…
>Chaetocerotales-Biddulphids-Cymatosirales-CAMPEP_0200997282-Chaetoceros-neogracile-Str-CCMP1317
---------------------------------------------------------------------------------------------------------------------------------------------------------------------------------------------------------------------------------------------------------------------------------------------------------------------------------------------------------------------------------------------------------------…
>Chaetocerotales-Biddulphids-Cymatosirales-CAMPEP_0176493552-Chaetoceros-sp-Str-GSL56
---------------------------------------------------------------------------------------------------------------------------------------------------------------------------------------------------------------------------------------------------------------------------------------------------------------------------------------------------------------------------------------------------------------…
>Chaetocerotales-Biddulphids-Cymatosirales-CAMPEP_0200882540-Chaetoceros-debilis-Str-MM31A-1
---------------------------------------------------------------------------------------------------------------------------------------------------------------------------------------------------------------------------------------------------------------------------------------------------------------------------------------------------------------------------------------------------------------…
>Chaetocerotales-Biddulphids-Cymatosirales-CAMPEP_0184856642-Dactyliosolen-fragilissimus
---------------------------------------------------------------------------------------------------------------------------------------------------------------------------------------------------------------------------------------------------------------------------------------------------------------------------------------------------------------------------------------------------------------…
>Thalassiosirales-Lithodesmids-CAMPEP_0180929050-Ditylum-brightwellii-Str-Pop1-(SS4)
---------------------------------------------------------------------------------------------------------------------------------------------------------------------------------------------------------------------------------------------------------------------------------------------------------------------------------------------------------------------------------------------------------------…
>Chaetocerotales-Biddulphids-Cymatosirales-CAMPEP_0197840872-Eucampia-antarctica-Str-CCMP1452
---------------------------------------------------------------------------------------------------------------------------------------------------------------------------------------------------------------------------------------------------------------------------------------------------------------------------------------------------------------------------------------------------------------…
>Phatr3_J9312_Pt_sigma70-4-other
---------------------------------------------------------------------------------------------------------------------------------------------------------------------------------------------------------------------------------------------------------------------------------------------------------------------------------------------------------------------------------------------------------------…
>Araphid-pen-CAMPEP_0205836332-Thalassionema-nitzschioides-Str-Unknown
---------------------------------------------------------------------------------------------------------------------------------------------------------------------------------------------------------------------------------------------------------------------------------------------------------------------------------------------------------------------------------------------------------------…
>Araphid-pen-CAMPEP_0178926176-Thalassionema-frauenfeldii-Str-CCMP-1798
---------------------------------------------------------------------------------------------------------------------------------------------------------------------------------------------------------------------------------------------------------------------------------------------------------------------------------------------------------------------------------------------------------------…
>Araphid-pen-Synedra_RCC2510_BAXOSW_52288_1
---------------------------------------------------------------------------------------------------------------------------------------------------------------------------------------------------------------------------------------------------------------------------------------------------------------------------------------------------------------------------------------------------------------…
>Araphid-pen-CAMPEP_0116553428-Cyclophora-tenuis-Str-ECT3854
---------------------------------------------------------------------------------------------------------------------------------------------------------------------------------------------------------------------------------------------------------------------------------------------------------------------------------------------------------------------------------------------------------------…
>Raphid-pen-Pleurosigma_RCC3090_CACOSW_20631_1
---------------------------------------------------------------------------------------------------------------------------------------------------------------------------------------------------------------------------------------------------------------------------------------------------------------------------------------------------------------------------------------------------------------…
>Thalassiosirales-Lithodesmids-CAMPEP_0200456920-Extubocellulus-spinifer-Str-CCMP396
---------------------------------------------------------------------------------------------------------------------------------------------------------------------------------------------------------------------------------------------------------------------------------------------------------------------------------------------------------------------------------------------------------------…
>Chaetocerotales-Biddulphids-Cymatosirales-CAMPEP_0185799524-Minutocellus-polymorphus-Str-RCC2270
---------------------------------------------------------------------------------------------------------------------------------------------------------------------------------------------------------------------------------------------------------------------------------------------------------------------------------------------------------------------------------------------------------------…
>Chaetocerotales-Biddulphids-Cymatosirales-CAMPEP_0197726216-Minutocellus-polymorphus-Str-CCMP3303
---------------------------------------------------------------------------------------------------------------------------------------------------------------------------------------------------------------------------------------------------------------------------------------------------------------------------------------------------------------------------------------------------------------…
>Chaetocerotales-Biddulphids-Cymatosirales-CAMPEP_0113558762-Odontella
---------------------------------------------------------------------------------------------------------------------------------------------------------------------------------------------------------------------------------------------------------------------------------------------------------------------------------------------------------------------------------------------------------------…
>Chaetocerotales-Biddulphids-Cymatosirales-CAMPEP_0187014976-Chaetoceros-affinis-CCMP159
---------------------------------------------------------------------------------------------------------------------------------------------------------------------------------------------------------------------------------------------------------------------------------------------------------------------------------------------------------------------------------------------------------------…
>Raphid-pen-CAMPEP_0113629282-Cylindrotheca-closterium
---------------------------------------------------------------------------------------------------------------------------------------------------------------------------------------------------------------------------------------------------------------------------------------------------------------------------------------------------------------------------------------------------------------…
>Raphid-pen-CAMPEP_0198118654-Craspedostauros-australis-Str-CCMP3328
---------------------------------------------------------------------------------------------------------------------------------------------------------------------------------------------------------------------------------------------------------------------------------------------------------------------------------------------------------------------------------------------------------------…
>Raphid-pen-Fistulifera_Pen_fso_g10167
---------------------------------------------------------------------------------------------------------------------------------------------------------------------------------------------------------------------------------------------------------------------------------------------------------------------------------------------------------------------------------------------------------------…
>Raphid-pen-Fistulifera_Pen_fso_g15373
---------------------------------------------------------------------------------------------------------------------------------------------------------------------------------------------------------------------------------------------------------------------------------------------------------------------------------------------------------------------------------------------------------------…
>Thalassiosirales-Lithodesmids-Shionodiscus_bioculatus_CAAOSW_197737_1
---------------------------------------------------------------------------------------------------------------------------------------------------------------------------------------------------------------------------------------------------------------------------------------------------------------------------------------------------------------------------------------------------------------…
>Thalassiosirales-Lithodesmids-Minidiscus_RCC1721_CAGOSW_9403_1
---------------------------------------------------------------------------------------------------------------------------------------------------------------------------------------------------------------------------------------------------------------------------------------------------------------------------------------------------------------------------------------------------------------…
>Thalassiosirales-Lithodesmids-CAMPEP_0115945740-Skeletonema-marinoi-Str-SM1012Hels-07
---------------------------------------------------------------------------------------------------------------------------------------------------------------------------------------------------------------------------------------------------------------------------------------------------------------------------------------------------------------------------------------------------------------…
>Thalassiosirales-Lithodesmids-CAMPEP_0172530536-Thalassiosira-punctigera-Str-Tpunct2005C2
------------------------X---------------------------------------------------------------------RPCS-------------------------------------------------------------------------------------------------------------------------------------------------------------------------------------------------------------------------------------------------------------------------------------------------------------…
>Thalassiosirales-Lithodesmids-CAMPEP_0192953600-Thalassiosira-rotula-CCMP3096
---------------------------------------------------------------------------------------------------------------------------------------------------------------------------------------------------------------------------------------------------------------------------------------------------------------------------------------------------------------------------------------------------------------…
>Thalassiosirales-Lithodesmids-CAMPEP_0200089626-Thalassiosira-antarctica-Str-CCMP982
---------------------------------------------------------------------------------------------------------------------------------------------------------------------------------------------------------------------------------------------------------------------------------------------------------------------------------------------------------------------------------------------------------------…
>Thalassiosirales-Lithodesmids-CAMPEP_0172312486-Detonula-confervacea-Str-CCMP-353
---------------------------------------------------------------------------------------------------------------------------------------------------------------------------------------------------------------------------------------------------------------------------------------------------------------------------------------------------------------------------------------------------------------…
>Thalassiosirales-Lithodesmids-CAMPEP_0172343122-Thalassiosira-sp-Str-FW
---------------------------------------------------------------------------------------------------------------------------------------------------------------------------------------------------------------------------------------------------------------------------------------------------------------------------------------------------------------------------------------------------------------…
>Thalassiosirales-Lithodesmids-Thalassiosira_pseudonana_Thaps3a_22469
---------------------------------------------------------------------------------------------------------------------------------------------------------------------------------------------------------------------------------------------------------------------------------------------------------------------------------------------------------------------------------------------------------------…
>Thalassiosirales-Lithodesmids-CAMPEP_0201045966-Thalassiosira-miniscula-Str-CCMP1093
---------------------------------------------------------------------------------------------------------------------------------------------------------------------------------------------------------------------------------------------------------------------------------------------------------------------------------------------------------------------------------------------------------------…
>Thalassiosirales-Lithodesmids-CAMPEP_0181109738-Thalassiosira-sp-Str-NH16
---------------------------------------------------------------------------------------------------------------------------------------------------------------------------------------------------------------------------------------------------------------------------------------------------------------------------------------------------------------------------------------------------------------…
>Thalassiosirales-Lithodesmids-CAMPEP_0193032228-Thalassiosira-weissflogii-CCMP1010
---------------------------------------------------------------------------------------------------------------------------------------------------------------------------------------------------------------------------------------------------------------------------------------------------------------------------------------------------------------------------------------------------------------…
>Thalassiosirales-Lithodesmids-CAMPEP_0192901418-Thalassiosira-oceanica-CCMP1005
---------------------------------------------------------------------------------------------------------------------------------------------------------------------------------------------------------------------------------------------------------------------------------------------------------------------------------------------------------------------------------------------------------------…
>Thalassiosirales-Lithodesmids-CAMPEP_0172271708-Cyclotella-meneghiniana-Str-CCMP-338
---------------------------------------------------------------------------------------------------------------------------------------------------------------------------------------------------------------------------------------------------------------------------------------------------------------------------------------------------------------------------------------------------------------…
>Attheya-CAMPEP_0198286724-Attheya-septentrionalis-Str-CCMP2084
---------------------------------------------------------------------------------------------------------------------------------------------------------------------------------------------------------------------------------------------------------------------------------------------------------------------------------------------------------------------------------------------------------------…
>Aulacoseira-Proboscia-Stephanopyxis-CAMPEP_0195524248-Stephanopyxis-turris-Str-CCMP-815
---------------------------------------------------------------------------------------------------------------------------------------------------------------------------------------------------------------------------------------------------------------------------------------------------------------------------------------------------------------------------------------------------------------…
>Aulacoseira-Proboscia-Stephanopyxis-CAMPEP_0171306358-Proboscia-inermis-Str-CCAP1064-1
---------------------------------------------------------------------------------------------------------------------------------------------------------------------------------------------------------------------------------------------------------------------------------------------------------------------------------------------------------------------------------------------------------------…
>Coscinodiscophytes-Rhizosoleniaceae-CAMPEP_0178953050-Rhizosolenia-setigera-Str-CCMP-1694
---------------------------------------------------------------------------------------------------------------------------------------------------------------------------------------------------------------------------------------------------------------------------------------------------------------------------------------------------------------------------------------------------------------…
>Coscinodiscophytes-Rhizosoleniaceae-CAMPEP_0178977928-Rhizosolenia-setigera-Str-CCMP-1694
---------------------------------------------------------------------------------------------------------------------------------------------------------------------------------------------------------------------------------------------------------------------------------------------------------------------------------------------------------------------------------------------------------------…
>Raphid-pen-CAMPEP_0188084332-Fragilariopsis-kerguelensis-L26_C5
---------------------------------------------------------------------------------------------------------------------------------------------------------------------------------------------------------------------------------------------------------------------------------------------------------------------------------------------------------------------------------------------------------------…
>Raphid-pen-CAMPEP_0199406678-Fragilariopsis-kerguelensis-Str-L2-C3
---------------------------------------------------------------------------------------------------------------------------------------------------------------------------------------------------------------------------------------------------------------------------------------------------------------------------------------------------------------------------------------------------------------…
>Raphid-pen-CAMPEP_0116093166-Pseudo-nitzschia-delicatissima-Str-B596
---------------------------------------------------------------------------------------------------------------------------------------------------------------------------------------------------------------------------------------------------------------------------------------------------------------------------------------------------------------------------------------------------------------…
>Raphid-pen-CAMPEP_0197277526-Pseudo-nitzschia-delicatissima-Str-UNC1205
---------------------------------------------------------------------------------------------------------------------------------------------------------------------------------------------------------------------------------------------------------------------------------------------------------------------------------------------------------------------------------------------------------------…
>Raphid-pen-CAMPEP_0116141492-Pseudo-nitzschia-arenysensis-Str-B593
---------------------------------------------------------------------------------------------------------------------------------------------------------------------------------------------------------------------------------------------------------------------------------------------------------------------------------------------------------------------------------------------------------------…
>Raphid-pen-CAMPEP_0172358520-Pseudo-nitzschia-pungens-Str-cf-cingulata
---------------------------------------------------------------------------------------------------------------------------------------------------------------------------------------------------------------------------------------------------------------------------------------------------------------------------------------------------------------------------------------------------------------…
>Raphid-pen-CAMPEP_0172402838-Pseudo-nitzschia-pungens-Str-cf-pungens
---------------------------------------------------------------------------------------------------------------------------------------------------------------------------------------------------------------------------------------------------------------------------------------------------------------------------------------------------------------------------------------------------------------…
>Raphid-pen-Pseudonitzschia_Psemu_297232
---------------------------------------------------------------------------------------------------------------------------------------------------------------------------------------------------------------------------------------------------------------------------------------------------------------------------------------------------------------------------------------------------------------…
>Raphid-pen-CAMPEP_0199651422-Pseudo-nitzschia-australis-Str-10249-10-AB
---------------------------------------------------------------------------------------------------------------------------------------------------------------------------------------------------------------------------------------------------------------------------------------------------------------------------------------------------------------------------------------------------------------…
>Raphid-pen-CAMPEP_0197179602-Pseudo-nitzschia-heimii-Str-UNC1101
---------------------------------------------------------------------------------------------------------------------------------------------------------------------------------------------------------------------------------------------------------------------------------------------------------------------------------------------------------------------------------------------------------------…
>Raphid-pen-CAMPEP_0199316762-Nitzschia-punctata-Str-CCMP561
---------------------------------------------------------------------------------------------------------------------------------------------------------------------------------------------------------------------------------------------------------------------------------------------------------------------------------------------------------------------------------------------------------------…
>Leptocylindrus-CAMPEP_0196821972-Leptocylindrus-danicus-Str-CCMP1856
---------------------------------------------------------------------------------------------------------------------------------------------------------------------------------------------------------------------------------------------------------------------------------------------------------------------------------------------------------------------------------------------------------------…
>Leptocylindrus-CAMPEP_0116055194-Leptocylindrus-danicus-var-apora-Str-B651
---------------------------------------------------------------------------------------------------------------------------------------------------------------------------------------------------------------------------------------------------------------------------------------------------------------------------------------------------------------------------------------------------------------…
>Leptocylindrus-CAMPEP_0116006894-Leptocylindrus-danicus-var--danicus-Str-B650
---------------------------------------------------------------------------------------------------------------------------------------------------------------------------------------------------------------------------------------------------------------------------------------------------------------------------------------------------------------------------------------------------------------…
>Coscinodiscophytes-Rhizosoleniaceae-CAMPEP_0172479970-Coscinodiscus-wailesii-Str-CCMP2513
---------------------------------------------------------------------------------------------------------------------------------------------------------------------------------------------------------------------------------------------------------------------------------------------------------------------------------------------------------------------------------------------------------------…
>Raphid-pen-CAMPEP_0113449582-Nitzschia-sp
---------------------------------------------------------------------------------------------------------------------------------------------------------------------------------------------------------------------------------------------------------------------------------------------------------------------------------------------------------------------------------------------------------------…
>Raphid-pen-CAMPEP_0113512218-Nitzschia-sp
---------------------------------------------------------------------------------------------------------------------------------------------------------------------------------------------------------------------------------------------------------------------------------------------------------------------------------------------------------------------------------------------------------------…
>Chaetocerotales-Biddulphids-Cymatosirales-CAMPEP_0197466480-Triceratium-dubium-Str-CCMP147
---------------------------------------------------------------------------------------------------------------------------------------------------------------------------------------------------------------------------------------------------------------------------------------------------------------------------------------------------------------------------------------------------------------…
>Araphid-pen-CAMPEP_0202452548-Licmophora-paradoxa-Str-CCMP2313
---------------------------------------------------------------------------------------------------------------------------------------------------------------------------------------------------------------------------------------------------------------------------------------------------------------------------------------------------------------------------------------------------------------…
>Raphid-pen-Haslea_RCC2677_CAFOSW_3351_1
---------------------------------------------------------------------------------------------------------------------------------------------------------------------------------------------------------------------------------------------------------------------------------------------------------------------------------------------------------------------------------------------------------------…
>Aulacoseira-Proboscia-Stephanopyxis-CAMPEP_0172422752-Aulacoseira-subarctica-Str-CCAP-1002-5
---------------------------------------------------------------------------------------------------------------------------------------------------------------------------------------------------------------------------------------------------------------------------------------------------------------------------------------------------------------------------------------------------------------…
>Corethron-CAMPEP_0200301636-Corethron-pennatum-Str-L29A3
---------------------------------------------------------------------------------------------------------------------------------------------------------------------------------------------------------------------------------------------------------------------------------------------------------------------------------------------------------------------------------------------------------------…
>Corethron-CAMPEP_0113300616-Corethron-hystrix-Str-308
---------------------------------------------------------------------------------------------------------------------------------------------------------------------------------------------------------------------------------------------------------------------------------------------------------------------------------------------------------------------------------------------------------------…
>Araphid-pen-CAMPEP_0200965324-Thalassiothrix-antarctica-Str-L6-D1
---------------------------------------------------------------------------------------------------------------------------------------------------------------------------------------------------------------------------------------------------------------------------------------------------------------------------------------------------------------------------------------------------------------…
>Chaetocerotales-Biddulphids-Cymatosirales-CAMPEP_0198251122-Chaetoceros-dichaeta-Str-CCMP1751
---------------------------------------------------------------------------------------------------------------------------------------------------------------------------------------------------------------------------------------------------------------------------------------------------------------------------------------------------------------------------------------------------------------…
>Coscinodiscophytes-Rhizosoleniaceae-Guinardia_deliculata_CABOSW_76141_1
---------------------------------------------------------------------------------------------------------------------------------------------------------------------------------------------------------------------------------------------------------------------------------------------------------------------------------------------------------------------------------------------------------------…
>Araphid-pen-CAMPEP_0116848842-Astrosyne-radiata-Str-13vi08-1A
---------------------------------------------------------------------------------------------------------------------------------------------------------------------------------------------------------------------------------------------------------------------------------------------------------------------------------------------------------------------------------------------------------------…
>Araphid-pen-CAMPEP_0116853428-Astrosyne-radiata-Str-13vi08-1A
---------------------------------------------------------------------------------------------------------------------------------------------------------------------------------------------------------------------------------------------------------------------------------------------------------------------------------------------------------------------------------------------------------------…
>Araphid-pen-CAMPEP_0118720434-Striatella-unipunctata-Str-CCMP2910
---------------------------------------------------------------------------------------------------------------------------------------------------------------------------------------------------------------------------------------------------------------------------------------------------------------------------------------------------------------------------------------------------------------…
>Araphid-pen-CAMPEP_0194038986-Grammatophora-oceanica-Str-CCMP-410
---------------------------------------------------------------------------------------------------------------------------------------------------------------------------------------------------------------------------------------------------------------------------------------------------------------------------------------------------------------------------------------------------------------…
>Thalassiosirales-Lithodesmids-Shionodiscus_bioculatus_CAAOSW_74602_1
---------------------------------------------------------------------------------------------------------------------------------------------------------------------------------------------------------------------------------------------------------------------------------------------------------------------------------------------------------------------------------------------------------------…
>Thalassiosirales-Lithodesmids-CAMPEP_0201037468-Thalassiosira-miniscula-Str-CCMP1093
---------------------------------------------------------------------------------------------------------------------------------------------------------------------------------------------------------------------------------------------------------------------------------------------------------------------------------------------------------------------------------------------------------------…
>Araphid-pen-CAMPEP_0199873366-Asterionellopsis-glacialis-Str-CCMP134
---------------------------------------------------------------------------------------------------------------------------------------------------------------------------------------------------------------------------------------------------------------------------------------------------------------------------------------------------------------------------------------------------------------…
>Cladosiphon_okamuransis_Cok_S_s274_15935-t1
---------------------------------------------------------------------------------------------------------------------------------------------------------------------------------------------------------------------------------------------------------------------------------------------------------------------------------------------------------------------------------------------------------------…
>Chaetocerotales-Biddulphids-Cymatosirales-CAMPEP_0187069836-Chaetoceros-curvisetus
---------------------------------------------------------------------------------------------------------------------------------------------------------------------------------------------------------------------------------------------------------------------------------------------------------------------------------------------------------------------------------------------------------------…
>Raphid-pen-CAMPEP_0186502596-Amphiprora-sp
---------------------------------------------------------------------------------------------------------------------------------------------------------------------------------------------------------------------------------------------------------------------------------------------------------------------------------------------------------------------------------------------------------------…
>Raphid-pen-CAMPEP_0172447908-Amphiprora-paludosa-Str-CCMP125
---------------------------------------------------------------------------------------------------------------------------------------------------------------------------------------------------------------------------------------------------------------------------------------------------------------------------------------------------------------------------------------------------------------…
>Phatr3_J9855_Pt_sigma70-6-endomembrane
---------------------------------------------------------------------------------------------------------------------------------------------------------------------------------------------------------------------------------------------------------------------------------------------------------------------------------------------------------------------------------------------------------------…
>Raphid-pen-CAMPEP_0198142720-Entomoneis-sp-Str-CCMP2396
---------------------------------------------------------------------------------------------------------------------------------------------------------------------------------------------------------------------------------------------------------------------------------------------------------------------------------------------------------------------------------------------------------------…
>Araphid-pen-CAMPEP_0199906224-Asterionellopsis-glacialis-Str-CCMP134
---------------------------------------------------------------------------------------------------------------------------------------------------------------------------------------------------------------------------------------------------------------------------------------------------------------------------------------------------------------------------------------------------------------…
>Araphid-pen-CAMPEP_0197139706-Asterionellopsis-glacialis-Str-CCMP1581
---------------------------------------------------------------------------------------------------------------------------------------------------------------------------------------------------------------------------------------------------------------------------------------------------------------------------------------------------------------------------------------------------------------…
>Chaetocerotales-Biddulphids-Cymatosirales-CAMPEP_0187029604-Chaetoceros-affinis-CCMP159
---------------------------------------------------------------------------------------------------------------------------------------------------------------------------------------------------------------------------------------------------------------------------------------------------------------------------------------------------------------------------------------------------------------…
>Chaetocerotales-Biddulphids-Cymatosirales-CAMPEP_0200992458-Chaetoceros-neogracile-Str-CCMP1317
---------------------------------------------------------------------------------------------------------------------------------------------------------------------------------------------------------------------------------------------------------------------------------------------------------------------------------------------------------------------------------------------------------------…
>Chaetocerotales-Biddulphids-Cymatosirales-CAMPEP_0200871810-Chaetoceros-debilis-Str-MM31A-1
---------------------------------------------------------------------------------------------------------------------------------------------------------------------------------------------------------------------------------------------------------------------------------------------------------------------------------------------------------------------------------------------------------------…
>Aulacoseira-Proboscia-Stephanopyxis-CAMPEP_0195527432-Stephanopyxis-turris-Str-CCMP-815
---------------------------------------------------------------------------------------------------------------------------------------------------------------------------------------------------------------------------------------------------------------------------------------------------------------------------------------------------------------------------------------------------------------…
>Thalassiosirales-Lithodesmids-CAMPEP_0180992018-Ditylum-brightwellii-Str-Pop2-(SS10)
---------------------------------------------------------------------------------------------------------------------------------------------------------------------------------------------------------------------------------------------------------------------------------------------------------------------------------------------------------------------------------------------------------------…
>Thalassiosirales-Lithodesmids-CAMPEP_0185730380-Helicotheca-tamensis-Str-CCMP826
---------------------------------------------------------------------------------------------------------------------------------------------------------------------------------------------------------------------------------------------------------------------------------------------------------------------------------------------------------------------------------------------------------------…
>Chaetocerotales-Biddulphids-Cymatosirales-CAMPEP_0197259534-Chaetoceros--sp-Str-UNC1202
---------------------------------------------------------------------------------------------------------------------------------------------------------------------------------------------------------------------------------------------------------------------------------------------------------------------------------------------------------------------------------------------------------------…
>Chaetocerotales-Biddulphids-Cymatosirales-CAMPEP_0113545158-Odontella
-----------------------------------------------------------------------------------------------XCFHRLL------------------------------------------PRNETPHTHA------------------------------------------------------------------------------------------------------------------------------------------------------------------------------------EWD--------------------------------------------------------------…
>Chaetocerotales-Biddulphids-Cymatosirales-CAMPEP_0183291680-Odontella-Sinensis-Str-Grunow-1884
---------------------------------------------------------------------------------------------------------------------------------------------------------------------------------------------------------------------------------------------------------------------------------------------------------------------------------------------------------------------------------------------------------------…
>Thalassiosirales-Lithodesmids-CAMPEP_0181100184-Thalassiosira-sp-Str-NH16
---------------------------------------------------------------------------------------------------------------------------------------------------------------------------------------------------------------------------------------------------------------------------------------------------------------------------------------------------------------------------------------------------------------…
>Thalassiosirales-Lithodesmids-CAMPEP_0193046650-Thalassiosira-weissflogii-CCMP1010
---------------------------------------------------------------------------------------------------------------------------------------------------------------------------------------------------------------------------------------------------------------------------------------------------------------------------------------------------------------------------------------------------------------…
>Thalassiosirales-Lithodesmids-CAMPEP_0113396666-Skeletonema-costatum-Str-1716
---------------------------------------------------------------------------------------------------------------------------------------------------------------------------------------------------------------------------------------------------------------------------------------------------------------------------------------------------------------------------------------------------------------…
>Coscinodiscophytes-Rhizosoleniaceae-CAMPEP_0172486958-Coscinodiscus-wailesii-Str-CCMP2513
---------------------------------------------------------------------------------------------------------------------------------------------------------------------------------------------------------------------------------------------------------------------------------------------------------------------------------------------------------------------------------------------------------------…
>Coscinodiscophytes-Rhizosoleniaceae-CAMPEP_0172519494-Coscinodiscus-wailesii-Str-CCMP2513
---------------------------------------------------------------------------------------------------------------------------------------------------------------------------------------------------------------------------------------------------------------------------------------------------------------------------------------------------------------------------------------------------------------…
>Thalassiosirales-Lithodesmids-CAMPEP_0201037108-Thalassiosira-miniscula-Str-CCMP1093
---------------------------------------------------------------------------------------------------------------------------------------------------------------------------------------------------------------------------------------------------------------------------------------------------------------------------------------------------------------------------------------------------------------…
>Thalassiosirales-Lithodesmids-CAMPEP_0172274132-Cyclotella-meneghiniana-Str-CCMP-338
---------------------------------------------------------------------------------------------------------------------------------------------------------------------------------------------------------------------------------------------------------------------------------------------------------------------------------------------------------------------------------------------------------------…
>Thalassiosirales-Lithodesmids-CAMPEP_0172301970-Detonula-confervacea-Str-CCMP-353
---------------------------------------------------------------------------------------------------------------------------------------------------------------------------------------------------------------------------------------------------------------------------------------------------------------------------------------------------------------------------------------------------------------…
>Thalassiosirales-Lithodesmids-CAMPEP_0200109180-Thalassiosira-antarctica-Str-CCMP982
---------------------------------------------------------------------------------------------------------------------------------------------------------------------------------------------------------------------------------------------------------------------------------------------------------------------------------------------------------------------------------------------------------------…
>Thalassiosirales-Lithodesmids-CAMPEP_0200728706-Thalassiosira-gravida-Str-GMp14c1
---------------------------------------------------------------------------------------------------------------------------------------------------------------------------------------------------------------------------------------------------------------------------------------------------------------------------------------------------------------------------------------------------------------…
>Thalassiosirales-Lithodesmids-CAMPEP_0192983722-Thalassiosira-rotula-CCMP3096
---------------------------------------------------------------------------------------------------------------------------------------------------------------------------------------------------------------------------------------------------------------------------------------------------------------------------------------------------------------------------------------------------------------…
>Thalassiosirales-Lithodesmids-Thalassiosira_pseudonana_Thaps3a_23042
---------------------------------------------------------------------------------------------------------------------------------------------------------------------------------------------------------------------------------------------------------------------------------------------------------------------------------------------------------------------------------------------------------------…
>Raphid-pen-Navicula_RCC3092_CADOSW_10013_1
---------------------------------------------------------------------------------------------------------------------------------------------------------------------------------------------------------------------------------------------------------------------------------------------------------------------------------------------------------------------------------------------------------------…
>Raphid-pen-CAMPEP_0188077960-Fragilariopsis-kerguelensis-L26_C5
---------------------------------------------------------------------------------------------------------------------------------------------------------------------------------------------------------------------------------------------------------------------------------------------------------------------------------------------------------------------------------------------------------------…
>Raphid-pen-CAMPEP_0172361546-Pseudo-nitzschia-pungens-Str-cf-cingulata
---------------------------------------------------------------------------------------------------------------------------------------------------------------------------------------------------------------------------------------------------------------------------------------------------------------------------------------------------------------------------------------------------------------…
>Raphid-pen-CAMPEP_0199651346-Pseudo-nitzschia-australis-Str-10249-10-AB
---------------------------------------------------------------------------------------------------------------------------------------------------------------------------------------------------------------------------------------------------------------------------------------------------------------------------------------------------------------------------------------------------------------…
>Raphid-pen-CAMPEP_0116112562-Pseudo-nitzschia-delicatissima-Str-B596
---------------------------------------------------------------------------------------------------------------------------------------------------------------------------------------------------------------------------------------------------------------------------------------------------------------------------------------------------------------------------------------------------------------…
>Raphid-pen-CAMPEP_0113621534-Cylindrotheca-closterium
---------------------------------------------------------------------------------------------------------------------------------------------------------------------------------------------------------------------------------------------------------------------------------------------------------------------------------------------------------------------------------------------------------------…
>Raphid-pen-CAMPEP_0116151026-Pseudo-nitzschia-arenysensis-Str-B593
---------------------------------------------------------------------------------------------------------------------------------------------------------------------------------------------------------------------------------------------------------------------------------------------------------------------------------------------------------------------------------------------------------------…
>Raphid-pen-CAMPEP_0197187120-Pseudo-nitzschia-heimii-Str-UNC1101
---------------------------------------------------------------------------------------------------------------------------------------------------------------------------------------------------------------------------------------------------------------------------------------------------------------------------------------------------------------------------------------------------------------…
>Araphid-pen-CAMPEP_0200200388-Thalassionema-nitzschioides-Str-L26-B
---------------------------------------------------------------------------------------------------------------------------------------------------------------------------------------------------------------------------------------------------------------------------------------------------------------------------------------------------------------------------------------------------------------…
>Araphid-pen-CAMPEP_0178915040-Thalassionema-frauenfeldii-Str-CCMP-1798
---------------------------------------------------------------------------------------------------------------------------------------------------------------------------------------------------------------------------------------------------------------------------------------------------------------------------------------------------------------------------------------------------------------…
>Araphid-pen-CAMPEP_0200947024-Thalassiothrix-antarctica-Str-L6-D1
---------------------------------------------------------------------------------------------------------------------------------------------------------------------------------------------------------------------------------------------------------------------------------------------------------------------------------------------------------------------------------------------------------------…
>Raphid-pen-CAMPEP_0199334204-Nitzschia-punctata-Str-CCMP561
---------------------------------------------------------------------------------------------------------------------------------------------------------------------------------------------------------------------------------------------------------------------------------------------------------------------------------------------------------------------------------------------------------------…
>Araphid-pen-CAMPEP_0202503706-Staurosira-complex-sp-Str-CCMP2646
---------------------------------------------------------------------------------------------------------------------------------------------------------------------------------------------------------------------------------------------------------------------------------------------------------------------------------------------------------------------------------------------------------------…
>Raphid-pen-CAMPEP_0113478352-Nitzschia-sp
---------------------------------------------------------------------------------------------------------------------------------------------------------------------------------------------------------------------------------------------------------------------------------------------------------------------------------------------------------------------------------------------------------------…
>Raphid-pen-CAMPEP_0113449826-Nitzschia-sp
---------------------------------------------------------------------------------------------------------------------------------------------------------------------------------------------------------------------------------------------------------------------------------------------------------------------------------------------------------------------------------------------------------------…
>Chaetocerotales-Biddulphids-Cymatosirales-CAMPEP_0187056222-Chaetoceros-curvisetus
---------------------------------------------------------------------------------------------------------------------------------------------------------------------------------------------------------------------------------------------------------------------------------------------------------------------------------------------------------------------------------------------------------------…
>Chaetocerotales-Biddulphids-Cymatosirales-CAMPEP_0119462862-Chaetoceros-cf-neogracile-Str-RCC1993
---------------------------------------------------------------------------------------------------------------------------------------------------------------------------------------------------------------------------------------------------------------------------------------------------------------------------------------------------------------------------------------------------------------…
>Chaetocerotales-Biddulphids-Cymatosirales-CAMPEP_0176497078-Chaetoceros-sp-Str-GSL56
---------------------------------------------------------------------------------------------------------------------------------------------------------------------------------------------------------------------------------------------------------------------------------------------------------------------------------------------------------------------------------------------------------------…
>Thalassiosirales-Lithodesmids-CAMPEP_0172555274-Thalassiosira-punctigera-Str-Tpunct2005C2
---------------------------------------------------------------------------------------------------------------------------------------------------------------------------------------------------------------------------------------------------------------------------------------------------------------------------------------------------------------------------------------------------------------…
>Thalassiosirales-Lithodesmids-Shionodiscus_bioculatus_CAAOSW_96945_1
---------------------------------------------------------------------------------------------------------------------------------------------------------------------------------------------------------------------------------------------------------------------------------------------------------------------------------------------------------------------------------------------------------------…
>Araphid-pen-CAMPEP_0119031408-Synedropsis-recta-cf-Str-CCMP1620
---------------------------------------------------------------------------------------------------------------------------------------------------------------------------------------------------------------------------------------------------------------------------------------------------------------------------------------------------------------------------------------------------------------…
>Araphid-pen-CAMPEP_0116556244-Cyclophora-tenuis-Str-ECT3854
---------------------------------------------------------------------------------------------------------------------------------------------------------------------------------------------------------------------------------------------------------------------------------------------------------------------------------------------------------------------------------------------------------------…
>Thalassiosirales-Lithodesmids-CAMPEP_0192891904-Thalassiosira-oceanica-CCMP1005
------------------------X---------------------------------------------------------------------KRNFERVV------------------------------------------DRG------------------------------------------------------------------------------------------------------------------------------------------------------------------------------------------------------------------------------------------------------------…
>Thalassiosirales-Lithodesmids-Thalassiosira_oceanica_Thaoc_69584
---------------------------------------------------------------------------------------------------------------------------------------------------------------------------------------------------------------------------------------------------------------------------------------------------------------------------------------------------------------------------------------------------------------…
>Coscinodiscophytes-Rhizosoleniaceae-Guinardia_deliculata_CABOSW_28544_1
---------------------------------------------------------------------------------------------------------------------------------------------------------------------------------------------------------------------------------------------------------------------------------------------------------------------------------------------------------------------------------------------------------------…
>Coscinodiscophytes-Rhizosoleniaceae-CAMPEP_0178959738-Rhizosolenia-setigera-Str-CCMP-1694
---------------------------------------------------------------------------------------------------------------------------------------------------------------------------------------------------------------------------------------------------------------------------------------------------------------------------------------------------------------------------------------------------------------…
>Raphid-pen-Pleurosigma_RCC3090_CACOSW_97464_1
---------------------------------------------------------------------------------------------------------------------------------------------------------------------------------------------------------------------------------------------------------------------------------------------------------------------------------------------------------------------------------------------------------------…
>Attheya-CAMPEP_0198286850-Attheya-septentrionalis-Str-CCMP2084
---------------------------------------------------------------------------------------------------------------------------------------------------------------------------------------------------------------------------------------------------------------------------------------------------------------------------------------------------------------------------------------------------------------…
>Thalassiosirales-Lithodesmids-CAMPEP_0200428516-Extubocellulus-spinifer-Str-CCMP396
---------------------------------------------------------------------------------------------------------------------------------------------------------------------------------------------------------------------------------------------------------------------------------------------------------------------------------------------------------------------------------------------------------------…
>Thalassiosirales-Lithodesmids-CAMPEP_0200426272-Extubocellulus-spinifer-Str-CCMP396
------------------------------------------------------------------------------------------------------------------------------------------------GHGASA---------------------------------------------------------------------------------------------------------------------------------------------------------------------------------------------------------------------------------------------------------…
>Chaetocerotales-Biddulphids-Cymatosirales-CAMPEP_0181029010-Minutocellus-polymorphus-Str-NH13
-----------------------------------------------------------------------------------------------------X------------------------------------------SCGASSD--------------------------------------------------------------------------------------------------------------------------------------------------------------------------------------------------------------------------------------------------------…
>Chaetocerotales-Biddulphids-Cymatosirales-CAMPEP_0197827504-Eucampia-antarctica-Str-CCMP1452
---------------------------------------------------------------------------------------------------------------------------------------------------------------------------------------------------------------------------------------------------------------------------------------------------------------------------------------------------------------------------------------------------------------…
>Chaetocerotales-Biddulphids-Cymatosirales-CAMPEP_0184870156-Dactyliosolen-fragilissimus
---------------------------------------------------------------------------------------------------------------------------------------------------------------------------------------------------------------------------------------------------------------------------------------------------------------------------------------------------------------------------------------------------------------…
>Araphid-pen-CAMPEP_0202448322-Licmophora-paradoxa-Str-CCMP2313
---------------------------------------------------------------------------------------------------------------------------------------------------------------------------------------------------------------------------------------------------------------------------------------------------------------------------------------------------------------------------------------------------------------…
>Chaetocerotales-Biddulphids-Cymatosirales-CAMPEP_0198259224-Chaetoceros-dichaeta-Str-CCMP1751
---------------------------------------------------------------------------------------------------------------------------------------------------------------------------------------------------------------------------------------------------------------------------------------------------------------------------------------------------------------------------------------------------------------…
>Raphid-pen-CAMPEP_0198108090-Craspedostauros-australis-Str-CCMP3328
---------------------------------------------------------------------------------------------------------------------------------------------------------------------------------------------------------------------------------------------------------------------------------------------------------------------------------------------------------------------------------------------------------------…
>Raphid-pen-Haslea_RCC2677_CAFOSW_6439_1
---------------------------------------------------------------------------------------------------------------------------------------------------------------------------------------------------------------------------------------------------------------------------------------------------------------------------------------------------------------------------------------------------------------…
>Raphid-pen-Haslea_RCC2677_CAFOSW_69278_1
---------------------------------------------------------------------------------------------------------------------------------------------------------------------------------------------------------------------------------------------------------------------------------------------------------------------------------------------------------------------------------------------------------------…
>Corethron-CAMPEP_0200352536-Corethron-pennatum-Str-L29A3
---------------------------------------------------------------------------------------------------------------------------------------------------------------------------------------------------------------------------------------------------------------------------------------------------------------------------------------------------------------------------------------------------------------…
>Corethron-CAMPEP_0113308068-Corethron-hystrix-Str-308
---------------------------------------------------------------------------------------------------------------------------------------------------------------------------------------------------------------------------------------------------------------------------------------------------------------------------------------------------------------------------------------------------------------…
>Aulacoseira-Proboscia-Stephanopyxis-CAMPEP_0200182600-Proboscia-alata-Str-PI-D3
---------------------------------------------------------------------------------------------------------------------------------------------------------------------------------------------------------------------------------------------------------------------------------------------------------------------------------------------------------------------------------------------------------------…
>Araphid-pen-CAMPEP_0194042472-Grammatophora-oceanica-Str-CCMP-410
---------------------------------------------------------------------------------------------------------------------------------------------------------------------------------------------------------------------------------------------------------------------------------------------------------------------------------------------------------------------------------------------------------------…
>Raphid-pen-Fistulifera_Pen_fso_g6722
---------------------------------------------------------------------------------------------------------------------------------------------------------------------------------------------------------------------------------------------------------------------------------------------------------------------------------------------------------------------------------------------------------------…
>Raphid-pen-Fistulifera_Pen_fso_g16292
---------------------------------------------------------------------------------------------------------------------------------------------------------------------------------------------------------------------------------------------------------------------------------------------------------------------------------------------------------------------------------------------------------------…
>Arabidopsis_Arabidopsis_AT1G64860-1
---------------------------------------------------------------------------------------------------------------------------------------------------------------------------------------------------------------------------------------------------------------------------------------------------------------------------------------------------------------------------------------------------------------…
>Populus_Poptr1_1_665539_grail3-0065010301
---------------------------------------------------------------------------------------------------------------------------------------------------------------------------------------------------------------------------------------------------------------------------------------------------------------------------------------------------------------------------------------------------------------…
>Populus_Poptr1_1_730207_estExt_Genewise1_v1-C_LG_XIII2490
---------------------------------------------------------------------------------------------------------------------------------------------------------------------------------------------------------------------------------------------------------------------------------------------------------------------------------------------------------------------------------------------------------------…
>Aureococcus_Auran1_11909
---------------------------------------------------------------------------------------------------------------------------------------------------------------------------------------------------------------------------------------------------------------------------------------------------------------------------------------------------------------------------------------------------------------…
>Arabidopsis_Arabidopsis_AT5G24120-1
---------------------------------------------------------------------------------------------------------------------------------------------------------------------------------------------------------------------------------------------------------------------------------------------------------------------------------------------------------------------------------------------------------------…
>Populus_Poptr1_1_277462_gw1-197-11-1
---------------------------------------------------------------------------------------------------------------------------------------------------------------------------------------------------------------------------------------------------------------------------------------------------------------------------------------------------------------------------------------------------------------…
>Physcomitrella_Physomitrella_Pp1s92_33V6-1
---------------------------------------------------------------------------------------------------------------------------------------------------------------------------------------------------------------------------------------------------------------------------------------------------------------------------------------------------------------------------------------------------------------…
>Selaginella_gi302793696_Selaginella-moellendorffii
---------------------------------------------------------------------------------------------------------------------------------------------------------------------------------------------------------------------------------------------------------------------------------------------------------------------------------------------------------------------------------------------------------------…
>2298_1_389508_gm1-623_g
---------------------------------------------------------------------------------------------------------------------------------------------------------------------------------------------------------------------------------------------------------------------------------------------------------------------------------------------------------------------------------------------------------------…
>Chaetocerotales-Biddulphids-Cymatosirales-CAMPEP_0113591932-Odontella
---------------------------------------------------------------------------------------------------------------------------------------------------------------------------------------------------------------------------------------------------------------------------------------------------------------------------------------------------------------------------------------------------------------…
>Physcomitrella_Physomitrella_Pp1s126_141V6-1
---------------------------------------------------------------------------------------------------------------------------------------------------------------------------------------------------------------------------------------------------------------------------------------------------------------------------------------------------------------------------------------------------------------…
>Selaginella_gi302765387_Selaginella-moellendorffii
---------------------------------------------------------------------------------------------------------------------------------------------------------------------------------------------------------------------------------------------------------------------------------------------------------------------------------------------------------------------------------------------------------------…
>Arabidopsis_Arabidopsis_AT1G08540-1
---------------------------------------------------------------------------------------------------------------------------------------------------------------------------------------------------------------------------------------------------------------------------------------------------------------------------------------------------------------------------------------------------------------…
>Populus_Poptr1_1_780378_fgenesh4_pg-C_LG_XIX000517
---------------------------------------------------------------------------------------------------------------------------------------------------------------------------------------------------------------------------------------------------------------------------------------------------------------------------------------------------------------------------------------------------------------…
>Populus_Poptr1_1_834586_estExt_fgenesh4_pm-C_LG_XIII0293
---------------------------------------------------------------------------------------------------------------------------------------------------------------------------------------------------------------------------------------------------------------------------------------------------------------------------------------------------------------------------------------------------------------…
>Chlor_307102796_Chlorella_variabilis
---------------------------------------------------------------------------------------------------------------------------------------------------------------------------------------------------------------------------------------------------------------------------------------------------------------------------------------------------------------------------------------------------------------…
>Picochlorum_jgi-Picsp_1-776-NSC_04265-R1_rna-polymerase-sigma-factor
---------------------------------------------------------------------------------------------------------------------------------------------------------------------------------------------------------------------------------------------------------------------------------------------------------------------------------------------------------------------------------------------------------------…
>Arabidopsis_Arabidopsis_AT2G36990-1
---------------------------------------------------------------------------------------------------------------------------------------------------------------------------------------------------------------------------------------------------------------------------------------------------------------------------------------------------------------------------------------------------------------…
>Populus_Poptr1_1_809851_fgenesh4_pm-C_scaffold_28000088
---------------------------------------------------------------------------------------------------------------------------------------------------------------------------------------------------------------------------------------------------------------------------------------------------------------------------------------------------------------------------------------------------------------…
>Cladosiphon_okamuransis_Cok_S_s033_6617-t1
---------------------------------------------------------------------------------------------------------------------------------------------------------------------------------------------------------------------------------------------------------------------------------------------------------------------------------------------------------------------------------------------------------------…
>Ectocarpus_Esi0036_0044
---------------------------------------------------------------------------------------------------------------------------------------------------------------------------------------------------------------------------------------------------------------------------------------------------------------------------------------------------------------------------------------------------------------…
>Galdieria_452819932_Galdieria_sulphuraria
---------------------------------------------------------------------------------------------------------------------------------------------------------------------------------------------------------------------------------------------------------------------------------------------------------------------------------------------------------------------------------------------------------------…
>Aulacoseira-Proboscia-Stephanopyxis-CAMPEP_0172427584-Aulacoseira-subarctica-Str-CCAP-1002-5
---------------------------------------------------------------------------------------------------------------------------------------------------------------------------------------------------------------------------------------------------------------------------------------------------------------------------------------------------------------------------------------------------------------…
>Galdieria_452821943_Galdieria_sulphuraria
---------------------------------------------------------------------------------------------------------------------------------------------------------------------------------------------------------------------------------------------------------------------------------------------------------------------------------------------------------------------------------------------------------------…
>Galdieria_452823970_Galdieria_sulphuraria
---------------------------------------------------------------------------------------------------------------------------------------------------------------------------------------------------------------------------------------------------------------------------------------------------------------------------------------------------------------------------------------------------------------…
>Raphid-pen-CAMPEP_0186485696-Amphiprora-sp
---------------------------------------------------------------------------------------------------------------------------------------------------------------------------------------------------------------------------------------------------------------------------------------------------------------------------------------------------------------------------------------------------------------…
>Raphid-pen-CAMPEP_0172473562-Amphiprora-paludosa-Str-CCMP125
---------------------------------------------------------------------------------------------------------------------------------------------------------------------------------------------------------------------------------------------------------------------------------------------------------------------------------------------------------------------------------------------------------------…
>Raphid-pen-CAMPEP_0186519360-Amphora-coffeaeformis-CCMP127
---------------------------------------------------------------------------------------------------------------------------------------------------------------------------------------------------------------------------------------------------------------------------------------------------------------------------------------------------------------------------------------------------------------…
>Araphid-pen-Synedra_RCC2510_BAXOSW_45799_1
---------------------------------------------------------------------------------------------------------------------------------------------------------------------------------------------------------------------------------------------------------------------------------------------------------------------------------------------------------------------------------------------------------------…
>Raphid-pen-CAMPEP_0199338076-Nitzschia-punctata-Str-CCMP561
---------------------------------------------------------------------------------------------------------------------------------------------------------------------------------------------------------------------------------------------------------------------------------------------------------------------------------------------------------------------------------------------------------------…
>Raphid-pen-Navicula_RCC3092_CADOSW_8093_1
---------------------------------------------------------------------------------------------------------------------------------------------------------------------------------------------------------------------------------------------------------------------------------------------------------------------------------------------------------------------------------------------------------------…
>Raphid-pen-CAMPEP_0172379234-Pseudo-nitzschia-pungens-Str-cf-cingulata
---------------------------------------------------------------------------------------------------------------------------------------------------------------------------------------------------------------------------------------------------------------------------------------------------------------------------------------------------------------------------------------------------------------…
>Raphid-pen-CAMPEP_0172387626-Pseudo-nitzschia-pungens-Str-cf-pungens
---------------------------------------------------------------------------------------------------------------------------------------------------------------------------------------------------------------------------------------------------------------------------------------------------------------------------------------------------------------------------------------------------------------…
>Raphid-pen-Pseudonitzschia_Psemu_239811
---------------------------------------------------------------------------------------------------------------------------------------------------------------------------------------------------------------------------------------------------------------------------------------------------------------------------------------------------------------------------------------------------------------…
>Raphid-pen-CAMPEP_0199656362-Pseudo-nitzschia-australis-Str-10249-10-AB
---------------------------------------------------------------------------------------------------------------------------------------------------------------------------------------------------------------------------------------------------------------------------------------------------------------------------------------------------------------------------------------------------------------…
>Raphid-pen-CAMPEP_0197184552-Pseudo-nitzschia-heimii-Str-UNC1101
---------------------------------------------------------------------------------------------------------------------------------------------------------------------------------------------------------------------------------------------------------------------------------------------------------------------------------------------------------------------------------------------------------------…
>Raphid-pen-CAMPEP_0116089840-Pseudo-nitzschia-delicatissima-Str-B596
---------------------------------------------------------------------------------------------------------------------------------------------------------------------------------------------------------------------------------------------------------------------------------------------------------------------------------------------------------------------------------------------------------------…
>Raphid-pen-CAMPEP_0119572298-Stauroneis-constricta-Str-CCMP1120
---------------------------------------------------------------------------------------------------------------------------------------------------------------------------------------------------------------------------------------------------------------------------------------------------------------------------------------------------------------------------------------------------------------…
>Chaetocerotales-Biddulphids-Cymatosirales-CAMPEP_0187057716-Chaetoceros-curvisetus
---------------------------------------------------------------------------------------------------------------------------------------------------------------------------------------------------------------------------------------------------------------------------------------------------------------------------------------------------------------------------------------------------------------…
>Chaetocerotales-Biddulphids-Cymatosirales-CAMPEP_0197236232-Chaetoceros--sp-Str-UNC1202
---------------------------------------------------------------------------------------------------------------------------------------------------------------------------------------------------------------------------------------------------------------------------------------------------------------------------------------------------------------------------------------------------------------…
>Chaetocerotales-Biddulphids-Cymatosirales-CAMPEP_0200887326-Chaetoceros-debilis-Str-MM31A-1
---------------------------------------------------------------------------------------------------------------------------------------------------------------------------------------------------------------------------------------------------------------------------------------------------------------------------------------------------------------------------------------------------------------…
>Chaetocerotales-Biddulphids-Cymatosirales-CAMPEP_0176480068-Chaetoceros-sp-Str-GSL56
---------------------------------------------------------------------------------------------------------------------------------------------------------------------------------------------------------------------------------------------------------------------------------------------------------------------------------------------------------------------------------------------------------------…
>Chaetocerotales-Biddulphids-Cymatosirales-CAMPEP_0187026454-Chaetoceros-affinis-CCMP159
---------------------------------------------------------------------------------------------------------------------------------------------------------------------------------------------------------------------------------------------------------------------------------------------------------------------------------------------------------------------------------------------------------------…
>Chaetocerotales-Biddulphids-Cymatosirales-CAMPEP_0200987734-Chaetoceros-neogracile-Str-CCMP1317
---------------------------------------------------------------------------------------------------------------------------------------------------------------------------------------------------------------------------------------------------------------------------------------------------------------------------------------------------------------------------------------------------------------…
>Araphid-pen-CAMPEP_0202496380-Staurosira-complex-sp-Str-CCMP2646
---------------------------------------------------------------------------------------------------------------------------------------------------------------------------------------------------------------------------------------------------------------------------------------------------------------------------------------------------------------------------------------------------------------…
>Araphid-pen-CAMPEP_0202452680-Licmophora-paradoxa-Str-CCMP2313
---------------------------------------------------------------------------------------------------------------------------------------------------------------------------------------------------------------------------------------------------------------------------------------------------------------------------------------------------------------------------------------------------------------…
>Araphid-pen-CAMPEP_0197140758-Asterionellopsis-glacialis-Str-CCMP1581
---------------------------------------------------------------------------------------------------------------------------------------------------------------------------------------------------------------------------------------------------------------------------------------------------------------------------------------------------------------------------------------------------------------…
>Araphid-pen-CAMPEP_0116566226-Cyclophora-tenuis-Str-ECT3854
---------------------------------------------------------------------------------------------------------------------------------------------------------------------------------------------------------------------------------------------------------------------------------------------------------------------------------------------------------------------------------------------------------------…
>Chaetocerotales-Biddulphids-Cymatosirales-CAMPEP_0197841854-Eucampia-antarctica-Str-CCMP1452
---------------------------------------------------------------------------------------------------------------------------------------------------------------------------------------------------------------------------------------------------------------------------------------------------------------------------------------------------------------------------------------------------------------…
>Thalassiosirales-Lithodesmids-CAMPEP_0180946998-Ditylum-brightwellii-Str-Pop1-(SS4)
---------------------------------------------------------------------------------------------------------------------------------------------------------------------------------------------------------------------------------------------------------------------------------------------------------------------------------------------------------------------------------------------------------------…
>Chaetocerotales-Biddulphids-Cymatosirales-CAMPEP_0113543960-Odontella
---------------------------------------------------------------------------------------------------------------------------------------------------------------------------------------------------------------------------------------------------------------------------------------------------------------------------------------------------------------------------------------------------------------…
>Chaetocerotales-Biddulphids-Cymatosirales-CAMPEP_0197468608-Triceratium-dubium-Str-CCMP147
---------------------------------------------------------------------------------------------------------------------------------------------------------------------------------------------------------------------------------------------------------------------------------------------------------------------------------------------------------------------------------------------------------------…
>Raphid-pen-Pleurosigma_RCC3090_CACOSW_79985_1
---------------------------------------------------------------------------------------------------------------------------------------------------------------------------------------------------------------------------------------------------------------------------------------------------------------------------------------------------------------------------------------------------------------…
>Raphid-pen-CAMPEP_0188133914-Fragilariopsis-kerguelensis-L26_C5
---------------------------------------------------------------------------------------------------------------------------------------------------------------------------------------------------------------------------------------------------------------------------------------------------------------------------------------------------------------------------------------------------------------…
>Raphid-pen-CAMPEP_0199370322-Fragilariopsis-kerguelensis-Str-L2-C3
---------------------------------------------------------------------------------------------------------------------------------------------------------------------------------------------------------------------------------------------------------------------------------------------------------------------------------------------------------------------------------------------------------------…
>Chaetocerotales-Biddulphids-Cymatosirales-CAMPEP_0183306296-Odontella-Sinensis-Str-Grunow-1884
---------------------------------------------------------------------------------------------------------------------------------------------------------------------------------------------------------------------------------------------------------------------------------------------------------------------------------------------------------------------------------------------------------------…
>Phatr3_J14908_Pt_sigma70-5-other
---------------------------------------------------------------------------------------------------------------------------------------------------------------------------------------------------------------------------------------------------------------------------------------------------------------------------------------------------------------------------------------------------------------…
>Raphid-pen-CAMPEP_0113646254-Cylindrotheca-closterium
---------------------------------------------------------------------------------------------------------------------------------------------------------------------------------------------------------------------------------------------------------------------------------------------------------------------------------------------------------------------------------------------------------------…
>Araphid-pen-CAMPEP_0200971208-Thalassiothrix-antarctica-Str-L6-D1
---------------------------------------------------------------------------------------------------------------------------------------------------------------------------------------------------------------------------------------------------------------------------------------------------------------------------------------------------------------------------------------------------------------…
>Aulacoseira-Proboscia-Stephanopyxis-CAMPEP_0195529382-Stephanopyxis-turris-Str-CCMP-815
---------------------------------------------------------------------------------------------------------------------------------------------------------------------------------------------------------------------------------------------------------------------------------------------------------------------------------------------------------------------------------------------------------------…
>Thalassiosirales-Lithodesmids-CAMPEP_0200444196-Extubocellulus-spinifer-Str-CCMP396
--------------------------------------------------------------------------------------------------------------------------------------------------XAACCLA------------------------------------------------------------------------------------------------------------------------------------------------------------------------------------------------------------------------------------------------------…
>Chaetocerotales-Biddulphids-Cymatosirales-CAMPEP_0181043466-Minutocellus-polymorphus-Str-NH13
-------------------------------------------------------------------------------------------------------------------------------------------------------MA------------------------------------------------------------------------------------------------------------------------------------------------------------------------------------------------------------------------------------------------------…
>Raphid-pen-CAMPEP_0113482038-Nitzschia-sp
---------------------------------------------------------------------------------------------------------------------------------------------------------------------------------------------------------------------------------------------------------------------------------------------------------------------------------------------------------------------------------------------------------------…
>Raphid-pen-Fistulifera_Pen_fso_g3231
---------------------------------------------------------------------------------------------------------------------------------------------------------------------------------------------------------------------------------------------------------------------------------------------------------------------------------------------------------------------------------------------------------------…
>Coscinodiscophytes-Rhizosoleniaceae-Guinardia_deliculata_CABOSW_70278_1
---------------------------------------------------------------------------------------------------------------------------------------------------------------------------------------------------------------------------------------------------------------------------------------------------------------------------------------------------------------------------------------------------------------…
>Coscinodiscophytes-Rhizosoleniaceae-CAMPEP_0178960512-Rhizosolenia-setigera-Str-CCMP-1694
---------------------------------------------------------------------------------------------------------------------------------------------------------------------------------------------------------------------------------------------------------------------------------------------------------------------------------------------------------------------------------------------------------------…
>Coscinodiscophytes-Rhizosoleniaceae-CAMPEP_0172501930-Coscinodiscus-wailesii-Str-CCMP2513
---------------------------------------------------------------------------------------------------------------------------------------------------------------------------------------------------------------------------------------------------------------------------------------------------------------------------------------------------------------------------------------------------------------…
>Chaetocerotales-Biddulphids-Cymatosirales-CAMPEP_0184872376-Dactyliosolen-fragilissimus
---------------------------------------------------------------------------------------------------------------------------------------------------------------------------------------------------------------------------------------------------------------------------------------------------------------------------------------------------------------------------------------------------------------…
>Araphid-pen-CAMPEP_0194047160-Grammatophora-oceanica-Str-CCMP-410
---------------------------------------------------------------------------------------------------------------------------------------------------------------------------------------------------------------------------------------------------------------------------------------------------------------------------------------------------------------------------------------------------------------…
>Araphid-pen-CAMPEP_0118697818-Striatella-unipunctata-Str-CCMP2910
---------------------------------------------------------------------------------------------------------------------------------------------------------------------------------------------------------------------------------------------------------------------------------------------------------------------------------------------------------------------------------------------------------------…
>Corethron-CAMPEP_0200326042-Corethron-pennatum-Str-L29A3
---------------------------------------------------------------------------------------------------------------------------------------------------------------------------------------------------------------------------------------------------------------------------------------------------------------------------------------------------------------------------------------------------------------…
>Corethron-CAMPEP_0200344368-Corethron-pennatum-Str-L29A3
---------------------------------------------------------------------------------------------------------------------------------------------------------------------------------------------------------------------------------------------------------------------------------------------------------------------------------------------------------------------------------------------------------------…
>Corethron-CAMPEP_0113311240-Corethron-hystrix-Str-308
---------------------------------------------------------------------------------------------------------------------------------------------------------------------------------------------------------------------------------------------------------------------------------------------------------------------------------------------------------------------------------------------------------------…
>Leptocylindrus-CAMPEP_0116006890-Leptocylindrus-danicus-var--danicus-Str-B650
---------------------------------------------------------------------------------------------------------------------------------------------------------------------------------------------------------------------------------------------------------------------------------------------------------------------------------------------------------------------------------------------------------------…
>Thalassiosirales-Lithodesmids-Shionodiscus_bioculatus_CAAOSW_9761_1
---------------------------------------------------------------------------------------------------------------------------------------------------------------------------------------------------------------------------------------------------------------------------------------------------------------------------------------------------------------------------------------------------------------…
>Thalassiosirales-Lithodesmids-CAMPEP_0200089542-Thalassiosira-antarctica-Str-CCMP982
---------------------------------------------------------------------------------------------------------------------------------------------------------------------------------------------------------------------------------------------------------------------------------------------------------------------------------------------------------------------------------------------------------------…
>Thalassiosirales-Lithodesmids-CAMPEP_0201081790-Thalassiosira-miniscula-Str-CCMP1093
---------------------------------------------------------------------------------------------------------------------------------------------------------------------------------------------------------------------------------------------------------------------------------------------------------------------------------------------------------------------------------------------------------------…
>Thalassiosirales-Lithodesmids-CAMPEP_0172323710-Detonula-confervacea-Str-CCMP-353
---------------------------------------------------------------------------------------------------------------------------------------------------------------------------------------------------------------------------------------------------------------------------------------------------------------------------------------------------------------------------------------------------------------…
>Thalassiosirales-Lithodesmids-CAMPEP_0172557954-Thalassiosira-punctigera-Str-Tpunct2005C2
---------------------------------------------------------------------------------------------------------------------------------------------------------------------------------------------------------------------------------------------------------------------------------------------------------------------------------------------------------------------------------------------------------------…
>Thalassiosirales-Lithodesmids-CAMPEP_0200714612-Thalassiosira-gravida-Str-GMp14c1
---------------------------------------------------------------------------------------------------------------------------------------------------------------------------------------------------------------------------------------------------------------------------------------------------------------------------------------------------------------------------------------------------------------…
>Thalassiosirales-Lithodesmids-CAMPEP_0181121900-Thalassiosira-sp-Str-NH16
---------------------------------------------------------------------------------------------------------------------------------------------------------------------------------------------------------------------------------------------------------------------------------------------------------------------------------------------------------------------------------------------------------------…
>Thalassiosirales-Lithodesmids-Minidiscus_RCC1721_CAGOSW_6344_1
---------------------------------------------------------------------------------------------------------------------------------------------------------------------------------------------------------------------------------------------------------------------------------------------------------------------------------------------------------------------------------------------------------------…
>Thalassiosirales-Lithodesmids-CAMPEP_0113410560-Skeletonema-costatum-Str-1716
---------------------------------------------------------------------------------------------------------------------------------------------------------------------------------------------------------------------------------------------------------------------------------------------------------------------------------------------------------------------------------------------------------------…
>Thalassiosirales-Lithodesmids-CAMPEP_0192277980-Skeletonema-menzelii-CCMP793
---------------------------------------------------------------------------------------------------------------------------------------------------------------------------------------------------------------------------------------------------------------------------------------------------------------------------------------------------------------------------------------------------------------…
>Thalassiosirales-Lithodesmids-CAMPEP_0201738638-Skeletonema-japonicum-Str-CCMP2506
---------------------------------------------------------------------------------------------------------------------------------------------------------------------------------------------------------------------------------------------------------------------------------------------------------------------------------------------------------------------------------------------------------------…
>Thalassiosirales-Lithodesmids-CAMPEP_0201691326-Skeletonema-grethea-Str-CCMP-1804
---------------------------------------------------------------------------------------------------------------------------------------------------------------------------------------------------------------------------------------------------------------------------------------------------------------------------------------------------------------------------------------------------------------…
>Thalassiosirales-Lithodesmids-CAMPEP_0172333966-Thalassiosira-sp-Str-FW
---------------------------------------------------------------------------------------------------------------------------------------------------------------------------------------------------------------------------------------------------------------------------------------------------------------------------------------------------------------------------------------------------------------…
>Thalassiosirales-Lithodesmids-Thalassiosira_pseudonana_Thaps3a_37306
-------------------------------------------------------------------------------------------------------------------------------------------------------MS------------------------------------------------------------------------------------------------------------------------------------------------------------------------------------------------------------------------------------------------------…
>Thalassiosirales-Lithodesmids-CAMPEP_0172293020-Cyclotella-meneghiniana-Str-CCMP-338
---------------------------------------------------------------------------------------------------------------------------------------------------------------------------------------------------------------------------------------------------------------------------------------------------------------------------------------------------------------------------------------------------------------…
>Thalassiosirales-Lithodesmids-Thalassiosira_oceanica_Thaoc_47721
---------------------------------------------------------------------------------------------------------------------------------------------------------------------------------------------------------------------------------------------------------------------------------------------------------------------------------------------------------------------------------------------------------------…
>Thalassiosirales-Lithodesmids-CAMPEP_0193040144-Thalassiosira-weissflogii-CCMP1010
---------------------------------------------------------------------------------------------------------------------------------------------------------------------------------------------------------------------------------------------------------------------------------------------------------------------------------------------------------------------------------------------------------------…
>Thalassiosirales-Lithodesmids-CAMPEP_0193057842-Thalassiosira-weissflogii-CCMP1336
---------------------------------------------------------------------------------------------------------------------------------------------------------------------------------------------------------------------------------------------------------------------------------------------------------------------------------------------------------------------------------------------------------------…
>Raphid-pen-CAMPEP_0186524788-Amphora-coffeaeformis-CCMP127
------------------------------------------------------------------------------------------------------------------------------------------------------XLSV-----------------------------------------------------------------------------------------------------------------------------------------------------------------------------------------------------------------------------------------------------…
>Aulacoseira-Proboscia-Stephanopyxis-CAMPEP_0171313890-Proboscia-inermis-Str-CCAP1064-1
---------------------------------------------------------------------------------------------------------------------------------------------------------------------------------------------------------------------------------------------------------------------------------------------------------------------------------------------------------------------------------------------------------------…
>Aulacoseira-Proboscia-Stephanopyxis-CAMPEP_0200166198-Proboscia-alata-Str-PI-D3
---------------------------------------------------------------------------------------------------------------------------------------------------------------------------------------------------------------------------------------------------------------------------------------------------------------------------------------------------------------------------------------------------------------…
>Aulacoseira-Proboscia-Stephanopyxis-CAMPEP_0172415034-Aulacoseira-subarctica-Str-CCAP-1002-5
---------------------------------------------------------------------------------------------------------------------------------------------------------------------------------------------------------------------------------------------------------------------------------------------------------------------------------------------------------------------------------------------------------------…
>Leptocylindrus-CAMPEP_0116074018-Leptocylindrus-danicus-var-apora-Str-B651
---------------------------------------------------------------------------------------------------------------------------------------------------------------------------------------------------------------------------------------------------------------------------------------------------------------------------------------------------------------------------------------------------------------…
>Araphid-pen-CAMPEP_0199903534-Asterionellopsis-glacialis-Str-CCMP134
---------------------------------------------------------------------------------------------------------------------------------------------------------------------------------------------------------------------------------------------------------------------------------------------------------------------------------------------------------------------------------------------------------------…
>Araphid-pen-CAMPEP_0199887436-Asterionellopsis-glacialis-Str-CCMP134
---------------------------------------------------------------------------------------------------------------------------------------------------------------------------------------------------------------------------------------------------------------------------------------------------------------------------------------------------------------------------------------------------------------…
>Cladosiphon_okamuransis_Cok_S_s003_1666-t1
---------------------------------------------------------------------------------------------------------------------------------------------------------------------------------------------------------------------------------------------------------------------------------------------------------------------------------------------------------------------------------------------------------------…
>Thalassiosirales-Lithodesmids-CAMPEP_0201089730-Thalassiosira-miniscula-Str-CCMP1093
---------------------------------------------------------------------------------------------------------------------------------------------------------------------------------------------------------------------------------------------------------------------------------------------------------------------------------------------------------------------------------------------------------------…
>Araphid-pen-CAMPEP_0199870676-Asterionellopsis-glacialis-Str-CCMP134
---------------------------------------------------------------------------------------------------------------------------------------------------------------------------------------------------------------------------------------------------------------------------------------------------------------------------------------------------------------------------------------------------------------…
>Cladosiphon_okamuransis_Cok_S_s514_18626-t1
---------------------------------------------------------------------------------------------------------------------------------------------------------------------------------------------------------------------------------------------------------------------------------------------------------------------------------------------------------------------------------------------------------------…
>Chaetocerotales-Biddulphids-Cymatosirales-CAMPEP_0187050474-Chaetoceros-curvisetus
---------------------------------------------------------------------------------------------------------------------------------------------------------------------------------------------------------------------------------------------------------------------------------------------------------------------------------------------------------------------------------------------------------------…
>Cladosiphon_okamuransis_Cok_S_s002_1154-t1
--------------------------------------------------------------------------------------------------------------------------------------------------------------------MRDRINAA-----------------------------------------------------------------------------------------------------------------------------------------------------------------------------------------------------------------------------------…
>Thalassiosirales-Lithodesmids-CAMPEP_0201050828-Thalassiosira-miniscula-Str-CCMP1093
---------------------------------------------------------------------------------------------------------------------------------------------------------------------------------------------------------------------------------------------------------------------------------------------------------------------------------------------------------------------------------------------------------------…
>Raphid-pen-CAMPEP_0186487070-Amphiprora-sp
---------------------------------------------------------------------------------------------------------------------------------------------------------------------------------------------------------------------------------------------------------------------------------------------------------------------------------------------------------------------------------------------------------------…
>Raphid-pen-CAMPEP_0172464272-Amphiprora-paludosa-Str-CCMP125
---------------------------------------------------------------------------------------------------------------------------------------------------------------------------------------------------------------------------------------------------------------------------------------------------------------------------------------------------------------------------------------------------------------…
>Raphid-pen-CAMPEP_0198149162-Entomoneis-sp-Str-CCMP2396
---------------------------------------------------------------------------------------------------------------------------------------------------------------------------------------------------------------------------------------------------------------------------------------------------------------------------------------------------------------------------------------------------------------…
>Araphid-pen-CAMPEP_0199904928-Asterionellopsis-glacialis-Str-CCMP134
---------------------------------------------------------------------------------------------------------------------------------------------------------------------------------------------------------------------------------------------------------------------------------------------------------------------------------------------------------------------------------------------------------------…
>Araphid-pen-CAMPEP_0197157324-Asterionellopsis-glacialis-Str-CCMP1581
---------------------------------------------------------------------------------------------------------------------------------------------------------------------------------------------------------------------------------------------------------------------------------------------------------------------------------------------------------------------------------------------------------------…
>Thalassiosirales-Lithodesmids-CAMPEP_0200446468-Extubocellulus-spinifer-Str-CCMP396
---------------------------------------------------------------------------------------------------------------------------------------------------------------------------------------------------------------------------------------------------------------------------------------------------------------------------------------------------------------------------------------------------------------…
>Chaetocerotales-Biddulphids-Cymatosirales-CAMPEP_0113539520-Odontella
---------------------------------------------------------------------------------------------------------------------------------------------------------------------------------------------------------------------------------------------------------------------------------------------------------------------------------------------------------------------------------------------------------------…
>Chaetocerotales-Biddulphids-Cymatosirales-CAMPEP_0197466798-Triceratium-dubium-Str-CCMP147
---------------------------------------------------------------------------------------------------------------------------------------------------------------------------------------------------------------------------------------------------------------------------------------------------------------------------------------------------------------------------------------------------------------…
>Chaetocerotales-Biddulphids-Cymatosirales-CAMPEP_0181041530-Minutocellus-polymorphus-Str-NH13
---------------------------------------------------------------------------------------------------------------------------------------------------------------------------------------------------------------------------------------------------------------------------------------------------------------------------------------------------------------------------------------------------------------…
>Chaetocerotales-Biddulphids-Cymatosirales-CAMPEP_0181022036-Minutocellus-polymorphus-Str-NH13
---------------------------------------------------------------------------------------------------------------------------------------------------------------------------------------------------------------------------------------------------------------------------------------------------------------------------------------------------------------------------------------------------------------…
>Chaetocerotales-Biddulphids-Cymatosirales-CAMPEP_0181070680-Minutocellus-polymorphus-Str-NH13
-----------------------------------------------------------------------------------------------------------------------------------------------------------------------------------------------------------------------------------------------------------------------------------------------------------------------------------------------SPLTAS----------------------------------------------------------…
>Chaetocerotales-Biddulphids-Cymatosirales-CAMPEP_0183295380-Odontella-Sinensis-Str-Grunow-1884
---------------------------------------------------------------------------------------------------------------------------------------------------------------------------------------------------------------------------------------------------------------------------------------------------------------------------------------------------------------------------------------------------------------…
>Araphid-pen-Synedra_RCC2510_BAXOSW_29911_1
---------------------------------------------------------------------------------------------------------------------------------------------------------------------------------------------------------------------------------------------------------------------------------------------------------------------------------------------------------------------------------------------------------------…
>Araphid-pen-CAMPEP_0119024084-Synedropsis-recta-cf-Str-CCMP1620
---------------------------------------------------------------------------------------------------------------------------------------------------------------------------------------------------------------------------------------------------------------------------------------------------------------------------------------------------------------------------------------------------------------…
>Araphid-pen-CAMPEP_0178924578-Thalassionema-frauenfeldii-Str-CCMP-1798
---------------------------------------------------------------------------------------------------------------------------------------------------------------------------------------------------------------------------------------------------------------------------------------------------------------------------------------------------------------------------------------------------------------…
>Araphid-pen-CAMPEP_0202456758-Licmophora-paradoxa-Str-CCMP2313
---------------------------------------------------------------------------------------------------------------------------------------------------------------------------------------------------------------------------------------------------------------------------------------------------------------------------------------------------------------------------------------------------------------…
>Raphid-pen-Haslea_RCC2677_CAFOSW_75955_1
---------------------------------------------------------------------------------------------------------------------------------------------------------------------------------------------------------------------------------------------------------------------------------------------------------------------------------------------------------------------------------------------------------------…
>Raphid-pen-CAMPEP_0113449630-Nitzschia-sp
---------------------------------------------------------------------------------------------------------------------------------------------------------------------------------------------------------------------------------------------------------------------------------------------------------------------------------------------------------------------------------------------------------------…
>Raphid-pen-CAMPEP_0113449062-Nitzschia-sp
---------------------------------------------------------------------------------------------------------------------------------------------------------------------------------------------------------------------------------------------------------------------------------------------------------------------------------------------------------------------------------------------------------------…
>Raphid-pen-CAMPEP_0113504196-Nitzschia-sp
---------------------------------------------------------------------------------------------------------------------------------------------------------------------------------------------------------------------------------------------------------------------------------------------------------------------------------------------------------------------------------------------------------------…
>Raphid-pen-CAMPEP_0199331410-Nitzschia-punctata-Str-CCMP561
---------------------------------------------------------------------------------------------------------------------------------------------------------------------------------------------------------------------------------------------------------------------------------------------------------------------------------------------------------------------------------------------------------------…
>Raphid-pen-CAMPEP_0188077396-Fragilariopsis-kerguelensis-L26_C5
---------------------------------------------------------------------------------------------------------------------------------------------------------------------------------------------------------------------------------------------------------------------------------------------------------------------------------------------------------------------------------------------------------------…
>Raphid-pen-CAMPEP_0116081900-Pseudo-nitzschia-delicatissima-Str-B596
---------------------------------------------------------------------------------------------------------------------------------------------------------------------------------------------------------------------------------------------------------------------------------------------------------------------------------------------------------------------------------------------------------------…
>Raphid-pen-CAMPEP_0197179660-Pseudo-nitzschia-heimii-Str-UNC1101
---------------------------------------------------------------------------------------------------------------------------------------------------------------------------------------------------------------------------------------------------------------------------------------------------------------------------------------------------------------------------------------------------------------…
>Raphid-pen-CAMPEP_0199655770-Pseudo-nitzschia-australis-Str-10249-10-AB
---------------------------------------------------------------------------------------------------------------------------------------------------------------------------------------------------------------------------------------------------------------------------------------------------------------------------------------------------------------------------------------------------------------…
>Araphid-pen-CAMPEP_0202488366-Staurosira-complex-sp-Str-CCMP2646
---------------------------------------------------------------------------------------------------------------------------------------------------------------------------------------------------------------------------------------------------------------------------------------------------------------------------------------------------------------------------------------------------------------…
>Phatr3_J50183_Pt_sigma70-7-endomembrane
---------------------------------------------------------------------------------------------------------------------------------------------------------------------------------------------------------------------------------------------------------------------------------------------------------------------------------------------------------------------------------------------------------------…
>Araphid-pen-CAMPEP_0194031082-Grammatophora-oceanica-Str-CCMP-410
---------------------------------------------------------------------------------------------------------------------------------------------------------------------------------------------------------------------------------------------------------------------------------------------------------------------------------------------------------------------------------------------------------------…
>Raphid-pen-CAMPEP_0113625372-Cylindrotheca-closterium
---------------------------------------------------------------------------------------------------------------------------------------------------------------------------------------------------------------------------------------------------------------------------------------------------------------------------------------------------------------------------------------------------------------…
>Raphid-pen-Navicula_RCC3092_CADOSW_17005_1
---------------------------------------------------------------------------------------------------------------------------------------------------------------------------------------------------------------------------------------------------------------------------------------------------------------------------------------------------------------------------------------------------------------…
>Raphid-pen-Pleurosigma_RCC3090_CACOSW_7445_1
------------------------------------------------------------------------------------------------------------------------------------------------------------------------------------------------------------------------------------------------------------------------------------------------------------------------------------------------PI-------------------------------------------------------------…
>Aulacoseira-Proboscia-Stephanopyxis-CAMPEP_0171304732-Proboscia-inermis-Str-CCAP1064-1
---------------------------------------------------------------------------------------------------------------------------------------------------------------------------------------------------------------------------------------------------------------------------------------------------------------------------------------------------------------------------------------------------------------…
>Aulacoseira-Proboscia-Stephanopyxis-CAMPEP_0200162210-Proboscia-alata-Str-PI-D3
---------------------------------------------------------------------------------------------------------------------------------------------------------------------------------------------------------------------------------------------------------------------------------------------------------------------------------------------------------------------------------------------------------------…
>Raphid-pen-CAMPEP_0186537522-Amphora-coffeaeformis-CCMP127
---------------------------------------------------------------------------------------------------------------------------------------------------------------------------------------------------------------------------------------------------------------------------------------------------------------------------------------------------------------------------------------------------------------…
>Aulacoseira-Proboscia-Stephanopyxis-CAMPEP_0195535648-Stephanopyxis-turris-Str-CCMP-815
---------------------------------------------------------------------------------------------------------------------------------------------------------------------------------------------------------------------------------------------------------------------------------------------------------------------------------------------------------------------------------------------------------------…
>Coscinodiscophytes-Rhizosoleniaceae-CAMPEP_0172486146-Coscinodiscus-wailesii-Str-CCMP2513
---------------------------------------------------------------------------------------------------------------------------------------------------------------------------------------------------------------------------------------------------------------------------------------------------------------------------------------------------------------------------------------------------------------…
>Chaetocerotales-Biddulphids-Cymatosirales-CAMPEP_0184868736-Dactyliosolen-fragilissimus
---------------------------------------------------------------------------------------------------------------------------------------------------------------------------------------------------------------------------------------------------------------------------------------------------------------------------------------------------------------------------------------------------------------…
>Thalassiosirales-Lithodesmids-CAMPEP_0193957126-Ditylum-brightwellii-GSO104
---------------------------------------------------------------------------------------------------------------------------------------------------------------------------------------------------------------------------------------------------------------------------------------------------------------------------------------------------------------------------------------------------------------…
>Thalassiosirales-Lithodesmids-CAMPEP_0185734332-Helicotheca-tamensis-Str-CCMP826
---------------------------------------------------------------------------------------------------------------------------------------------------------------------------------------------------------------------------------------------------------------------------------------------------------------------------------------------------------------------------------------------------------------…
>Chaetocerotales-Biddulphids-Cymatosirales-CAMPEP_0183298598-Odontella-Sinensis-Str-Grunow-1884
---------------------------------------------------------------------------------------------------------------------------------------------------------------------------------------------------------------------------------------------------------------------------------------------------------------------------------------------------------------------------------------------------------------…
>Chaetocerotales-Biddulphids-Cymatosirales-CAMPEP_0176495934-Chaetoceros-sp-Str-GSL56
---------------------------------------------------------------------------------------------------------------------------------------------------------------------------------------------------------------------------------------------------------------------------------------------------------------------------------------------------------------------------------------------------------------…
>Chaetocerotales-Biddulphids-Cymatosirales-CAMPEP_0176486390-Chaetoceros-sp-Str-GSL56
---------------------------------------------------------------------------------------------------------------------------------------------------------------------------------------------------------------------------------------------------------------------------------------------------------------------------------------------------------------------------------------------------------------…
>Chaetocerotales-Biddulphids-Cymatosirales-CAMPEP_0187035322-Chaetoceros-affinis-CCMP159
---------------------------------------------------------------------------------------------------------------------------------------------------------------------------------------------------------------------------------------------------------------------------------------------------------------------------------------------------------------------------------------------------------------…
>Chaetocerotales-Biddulphids-Cymatosirales-CAMPEP_0187044022-Chaetoceros-curvisetus
---------------------------------------------------------------------------------------------------------------------------------------------------------------------------------------------------------------------------------------------------------------------------------------------------------------------------------------------------------------------------------------------------------------…
>Chaetocerotales-Biddulphids-Cymatosirales-CAMPEP_0197259558-Chaetoceros--sp-Str-UNC1202
---------------------------------------------------------------------------------------------------------------------------------------------------------------------------------------------------------------------------------------------------------------------------------------------------------------------------------------------------------------------------------------------------------------…
>Chaetocerotales-Biddulphids-Cymatosirales-CAMPEP_0200884624-Chaetoceros-debilis-Str-MM31A-1
---------------------------------------------------------------------------------------------------------------------------------------------------------------------------------------------------------------------------------------------------------------------------------------------------------------------------------------------------------------------------------------------------------------…
>Chaetocerotales-Biddulphids-Cymatosirales-CAMPEP_0200997880-Chaetoceros-neogracile-Str-CCMP1317
---------------------------------------------------------------------------------------------------------------------------------------------------------------------------------------------------------------------------------------------------------------------------------------------------------------------------------------------------------------------------------------------------------------…
>Chaetocerotales-Biddulphids-Cymatosirales-CAMPEP_0200989174-Chaetoceros-neogracile-Str-CCMP1317
---------------------------------------------------------------------------------------------------------------------------------------------------------------------------------------------------------------------------------------------------------------------------------------------------------------------------------------------------------------------------------------------------------------…
>Coscinodiscophytes-Rhizosoleniaceae-Guinardia_deliculata_CABOSW_70745_1
---------------------------------------------------------------------------------------------------------------------------------------------------------------------------------------------------------------------------------------------------------------------------------------------------------------------------------------------------------------------------------------------------------------…
>Coscinodiscophytes-Rhizosoleniaceae-CAMPEP_0178948974-Rhizosolenia-setigera-Str-CCMP-1694
---------------------------------------------------------------------------------------------------------------------------------------------------------------------------------------------------------------------------------------------------------------------------------------------------------------------------------------------------------------------------------------------------------------…
>Coscinodiscophytes-Rhizosoleniaceae-CAMPEP_0178960398-Rhizosolenia-setigera-Str-CCMP-1694
---------------------------------------------------------------------------------------------------------------------------------------------------------------------------------------------------------------------------------------------------------------------------------------------------------------------------------------------------------------------------------------------------------------…
>Coscinodiscophytes-Rhizosoleniaceae-CAMPEP_0178963002-Rhizosolenia-setigera-Str-CCMP-1694
---------------------------------------------------------------------------------------------------------------------------------------------------------------------------------------------------------------------------------------------------------------------------------------------------------------------------------------------------------------------------------------------------------------…
>Chaetocerotales-Biddulphids-Cymatosirales-CAMPEP_0197828656-Eucampia-antarctica-Str-CCMP1452
---------------------------------------------------------------------------------------------------------------------------------------------------------------------------------------------------------------------------------------------------------------------------------------------------------------------------------------------------------------------------------------------------------------…
>Chaetocerotales-Biddulphids-Cymatosirales-CAMPEP_0198279512-Chaetoceros-dichaeta-Str-CCMP1751
---------------------------------------------------------------------------------------------------------------------------------------------------------------------------------------------------------------------------------------------------------------------------------------------------------------------------------------------------------------------------------------------------------------…
>Araphid-pen-CAMPEP_0118688710-Striatella-unipunctata-Str-CCMP2910
---------------------------------------------------------------------------------------------------------------------------------------------------------------------------------------------------------------------------------------------------------------------------------------------------------------------------------------------------------------------------------------------------------------…
>Araphid-pen-CAMPEP_0118724392-Striatella-unipunctata-Str-CCMP2910
---------------------------------------------------------------------------------------------------------------------------------------------------------------------------------------------------------------------------------------------------------------------------------------------------------------------------------------------------------------------------------------------------------------…
>Coscinodiscophytes-Rhizosoleniaceae-CAMPEP_0172512640-Coscinodiscus-wailesii-Str-CCMP2513
---------------------------------------------------------------------------------------------------------------------------------------------------------------------------------------------------------------------------------------------------------------------------------------------------------------------------------------------------------------------------------------------------------------…
>Attheya-CAMPEP_0198306576-Attheya-septentrionalis-Str-CCMP2084
---------------------------------------------------------------------------------------------------------------------------------------------------------------------------------------------------------------------------------------------------------------------------------------------------------------------------------------------------------------------------------------------------------------…
>Araphid-pen-CAMPEP_0116832230-Astrosyne-radiata-Str-13vi08-1A
---------------------------------------------------------------------------------------------------------------------------------------------------------------------------------------------------------------------------------------------------------------------------------------------------------------------------------------------------------------------------------------------------------------…
>Araphid-pen-CAMPEP_0116867162-Astrosyne-radiata-Str-13vi08-1A
---------------------------------------------------------------------------------------------------------------------------------------------------------------------------------------------------------------------------------------------------------------------------------------------------------------------------------------------------------------------------------------------------------------…
>Aulacoseira-Proboscia-Stephanopyxis-CAMPEP_0172429002-Aulacoseira-subarctica-Str-CCAP-1002-5
---------------------------------------------------------------------------------------------------------------------------------------------------------------------------------------------------------------------------------------------------------------------------------------------------------------------------------------------------------------------------------------------------------------…
>Corethron-CAMPEP_0200342478-Corethron-pennatum-Str-L29A3
---------------------------------------------------------------------------------------------------------------------------------------------------------------------------------------------------------------------------------------------------------------------------------------------------------------------------------------------------------------------------------------------------------------…
>Corethron-CAMPEP_0200359806-Corethron-pennatum-Str-L29A3
---------------------------------------------------------------------------------------------------------------------------------------------------------------------------------------------------------------------------------------------------------------------------------------------------------------------------------------------------------------------------------------------------------------…
>Corethron-CAMPEP_0113313030-Corethron-hystrix-Str-308
---------------------------------------------------------------------------------------------------------------------------------------------------------------------------------------------------------------------------------------------------------------------------------------------------------------------------------------------------------------------------------------------------------------…
>Leptocylindrus-CAMPEP_0116005690-Leptocylindrus-danicus-var--danicus-Str-B650
---------------------------------------------------------------------------------------------------------------------------------------------------------------------------------------------------------------------------------------------------------------------------------------------------------------------------------------------------------------------------------------------------------------…
>Leptocylindrus-CAMPEP_0196811808-Leptocylindrus-danicus-Str-CCMP1856
-----------------------------------------------XEEK-------------------------------------------------------------------------SP---------EDGGII-------NVXLS-------------------------------------------------------------------------------------------------------------------------------------------------------------------------------------DVPGTIA----------------------------------------------------------…
>Leptocylindrus-CAMPEP_0116069720-Leptocylindrus-danicus-var-apora-Str-B651
---------------------------------------------------------------------------------------------------------------------------------------------------------------------------------------------------------------------------------------------------------------------------------------------------------------------------------------------------------------------------------------------------------------…
>Leptocylindrus-CAMPEP_0116065940-Leptocylindrus-danicus-var-apora-Str-B651
---------------------------------------------------------------------------------------------------------------------------------------------------------------------------------------------------------------------------------------------------------------------------------------------------------------------------------------------------------------------------------------------------------------…
>Leptocylindrus-CAMPEP_0116055558-Leptocylindrus-danicus-var-apora-Str-B651
---------------------------------------------------------------------------------------------------------------------------------------------------------------------------------------------------------------------------------------------------------------------------------------------------------------------------------------------------------------------------------------------------------------…
>Chlamydomonas_Chlamydomonas_Cre03-g194950-t1-1
---------------------MALP---------------------------------------------------------------------------------------------------------------------------GSTM-----------------NLTTRC--------------------------------------------------------------------------------------------------------------------------------------------------------------------------------------------------------------------------------…
>Chlor_302851352_Volvox_carteri_f-_nagariensis
---------------------MAFT---------------------------------------------------------------------------------------------------------------------------NVHLQ----------------HASISH--------------------------------------------------------------------------------------------------------------------------------------------------------------------------------------------------------------------------------…
>Volvox_302851352_Volvox_carteri_f-_nagariensis
---------------------MAFT---------------------------------------------------------------------------------------------------------------------------NVHLQ----------------HASISH--------------------------------------------------------------------------------------------------------------------------------------------------------------------------------------------------------------------------------…
>Aureococcus_Auran1_5759
---------------------------------------------------------------------------------------------------------------------------------------------------------------------------------------------------------------------------------------------------------------------------------------------------------------------------------------------------------------------------------------------------------------…
>Chromochloris_zofingensis-transcript-Cz02g20080
---------------------------------------------------------------------------------------------------------------------------------------------------------------------------------------------------------------------------------------------------------------------------------------------------------------------------------------------------------------------------------------------------------------…
>2097_1_612286_estExt_Genemark1-C_90012
---------------------------------------------------------------------------------------------------------------------------------------------------------------------------------------------------------------------------------------------------------------------------------------------------------------------------------------------------------------------------------------------------------------…
>Aureococcus_Auran1_60247
---------------------------------------------------------------------------------------------------------------------------------------------------------------------------------------------------------------------------------------------------------------------------------------------------------------------------------------------------------------------------------------------------------------…
>Arabidopsis_Arabidopsis_AT3G53920-1
---------------------------------------------------------------------------------------------------------------------------------------------------------------------------------------------------------------------------------------------------------------------------------------------------------------------------------------------------------------------------------------------------------------…
>Populus_Poptr1_1_819521_estExt_fgenesh4_pg-C_LG_VI1603
---------------------------------------------------------------------------------------------------------------------------------------------------------------------------------------------------------------------------------------------------------------------------------------------------------------------------------------------------------------------------------------------------------------…
>Chrondrus_507107558_Chondrus_crispus
---------------------------------------------------------------------------------------------------------------------------------------------------------------------------------------------------------------------------------------------------------------------------------------------------------------------------------------------------------------------------------------------------------------…
>Micromonas_Micromonas_19393
---------------------------------------------------------------------------------------------------------------------------------------------------------------------------------------------------------------------------------------------------------------------------------------------------------------------------------------------------------------------------------------------------------------…
>2097_1_548942_fgenesh1_kg-675-3-Locus14025v1rpkm7-89
---------------------------------------------------------------------------------------------------------------------------------------------------------------------------------------------------------------------------------------------------------------------------------------------------------------------------------------------------------------------------------------------------------------…
>Chlor_384251308_Coccomyxa_subellipsoidea_C-169
---------------------------------------------------------------------------------------------------------------------------------------------------------------------------------------------------------------------------------------------------------------------------------------------------------------------------------------------------------------------------------------------------------------…
>Coccomyxa_384251308_Coccomyxa_subellipsoidea_C-169
---------------------------------------------------------------------------------------------------------------------------------------------------------------------------------------------------------------------------------------------------------------------------------------------------------------------------------------------------------------------------------------------------------------…
>Cladosiphon_okamuransis_Cok_S_s046_7682-t1
---------------------------------------------------------------------------------------------------------------------------------------------------------------------------------------------------------------------------------------------------------------------------------------------------------------------------------------------------------------------------------------------------------------…
>Pyropia_Pyropia_4194_g918
---------------------------------------------------------------------------------------------------------------------------------------------------------------------------------------------------------------------------------------------------------------------------------------------------------------------------------------------------------------------------------------------------------------…
>Araphid-pen-CAMPEP_0116828664-Astrosyne-radiata-Str-13vi08-1A
---------------------------------------------------------------------------------------------------------------------------------------------------------------------------------------------------------------------------------------------------------------------------------------------------------------------------------------------------------------------------------------------------------------…
>Thalassiosirales-Lithodesmids-Minidiscus_RCC1721_CAGOSW_3633_1
---------------------------------------------------------------------------------------------------------------------------------------------------------------------------------------------------------------------------------------------------------------------------------------------------------------------------------------------------------------------------------------------------------------…
>Thalassiosirales-Lithodesmids-CAMPEP_0181136816-Thalassiosira-sp-Str-NH16
---------------------------------------------------------------------------------------------------------------------------------------------------------------------------------------------------------------------------------------------------------------------------------------------------------------------------------------------------------------------------------------------------------------…
>Thalassiosirales-Lithodesmids-CAMPEP_0200126576-Thalassiosira-antarctica-Str-CCMP982
---------------------------------------------------------------------------------------------------------------------------------------------------------------------------------------------------------------------------------------------------------------------------------------------------------------------------------------------------------------------------------------------------------------…
>Thalassiosirales-Lithodesmids-CAMPEP_0200710354-Thalassiosira-gravida-Str-GMp14c1
---------------------------------------------------------------------------------------------------------------------------------------------------------------------------------------------------------------------------------------------------------------------------------------------------------------------------------------------------------------------------------------------------------------…
>Thalassiosirales-Lithodesmids-CAMPEP_0192944928-Thalassiosira-rotula-CCMP3096
---------------------------------------------------------------------------------------------------------------------------------------------------------------------------------------------------------------------------------------------------------------------------------------------------------------------------------------------------------------------------------------------------------------…
>Thalassiosirales-Lithodesmids-CAMPEP_0172327058-Detonula-confervacea-Str-CCMP-353
---------------------------------------------------------------------------------------------------------------------------------------------------------------------------------------------------------------------------------------------------------------------------------------------------------------------------------------------------------------------------------------------------------------…
>Thalassiosirales-Lithodesmids-CAMPEP_0172544338-Thalassiosira-punctigera-Str-Tpunct2005C2
---------------------------------------------------------------------------------------------------------------------------------------------------------------------------------------------------------------------------------------------------------------------------------------------------------------------------------------------------------------------------------------------------------------…
>Thalassiosirales-Lithodesmids-CAMPEP_0201047894-Thalassiosira-miniscula-Str-CCMP1093
---------------------------------------------------------------------------------------------------------------------------------------------------------------------------------------------------------------------------------------------------------------------------------------------------------------------------------------------------------------------------------------------------------------…
>Thalassiosirales-Lithodesmids-CAMPEP_0113372236-Skeletonema-costatum-Str-1716
---------------------------------------------------------------------------------------------------------------------------------------------------------------------------------------------------------------------------------------------------------------------------------------------------------------------------------------------------------------------------------------------------------------…
>Thalassiosirales-Lithodesmids-CAMPEP_0201692414-Skeletonema-grethea-Str-CCMP-1804
---------------------------------------------------------------------------------------------------------------------------------------------------------------------------------------------------------------------------------------------------------------------------------------------------------------------------------------------------------------------------------------------------------------…
>Thalassiosirales-Lithodesmids-CAMPEP_0201732326-Skeletonema-japonicum-Str-CCMP2506
---------------------------------------------------------------------------------------------------------------------------------------------------------------------------------------------------------------------------------------------------------------------------------------------------------------------------------------------------------------------------------------------------------------…
>Thalassiosirales-Lithodesmids-CAMPEP_0192258876-Skeletonema-menzelii-CCMP793
---------------------------------------------------------------------------------------------------------------------------------------------------------------------------------------------------------------------------------------------------------------------------------------------------------------------------------------------------------------------------------------------------------------…
>Thalassiosirales-Lithodesmids-CAMPEP_0172343350-Thalassiosira-sp-Str-FW
---------------------------------------------------------------------------------------------------------------------------------------------------------------------------------------------------------------------------------------------------------------------------------------------------------------------------------------------------------------------------------------------------------------…
>Thalassiosirales-Lithodesmids-Thalassiosira_pseudonana_Thaps3a_6760
---------------------------------------------------------------------------------------------------------------------------------------------------------------------------------------------------------------------------------------------------------------------------------------------------------------------------------------------------------------------------------------------------------------…
>Thalassiosirales-Lithodesmids-CAMPEP_0193051624-Thalassiosira-weissflogii-CCMP1010
---------------------------------------------------------------------------------------------------------------------------------------------------------------------------------------------------------------------------------------------------------------------------------------------------------------------------------------------------------------------------------------------------------------…
>Thalassiosirales-Lithodesmids-CAMPEP_0192889454-Thalassiosira-oceanica-CCMP1005
---------------------------------------------------------------------------------------------------------------------------------------------------------------------------------------------------------------------------------------------------------------------------------------------------------------------------------------------------------------------------------------------------------------…
>Thalassiosirales-Lithodesmids-Thalassiosira_oceanica_Thaoc_53412
---------------------------------------------------------------------------------------------------------------------------------------------------------------------------------------------------------------------------------------------------------------------------------------------------------------------------------------------------------------------------------------------------------------…
>Thalassiosirales-Lithodesmids-CAMPEP_0172265610-Cyclotella-meneghiniana-Str-CCMP-338
---------------------------------------------------------------------------------------------------------------------------------------------------------------------------------------------------------------------------------------------------------------------------------------------------------------------------------------------------------------------------------------------------------------…
>Chrysochromulina_KOO33602-1
---------------------------------------------------------------------------------------------------------------------------------------------------------------------------------------------------------------------------------------------------------------------------------------------------------------------------------------------------------------------------------------------------------------…
>Nannochloropsis-gaditana_Naga_100547g3
---------------------------------------------------------------------------------------------------------------------------------------------------------------------------------------------------------------------------------------------------------------------------------------------------------------------------------------------------------------------------------------------------------------…
>Nannochloropsis-oceanica_Noc_GME7501
---------------------------------------------------------------------------------------------------------------------------------------------------------------------------------------------------------------------------------------------------------------------------------------------------------------------------------------------------------------------------------------------------------------…
>Chaetocerotales-Biddulphids-Cymatosirales-CAMPEP_0183297640-Odontella-Sinensis-Str-Grunow-1884
---------------------------------------------------------------------------------------------------------------------------------------------------------------------------------------------------------------------------------------------------------------------------------------------------------------------------------------------------------------------------------------------------------------…
>2298_1_423679_estExt_Genemark1-C_53510002
---------------------------------------------------------------------------------------------------------------------------------------------------------------------------------------------------------------------------------------------------------------------------------------------------------------------------------------------------------------------------------------------------------------…
>2298_1_428866_fgenesh1_pg-844-3
---------------------------------------------------------------------------------------------------------------------------------------------------------------------------------------------------------------------------------------------------------------------------------------------------------------------------------------------------------------------------------------------------------------…
>Raphid-pen-CAMPEP_0186523886-Amphora-coffeaeformis-CCMP127
---------------------------------------------------------------------------------------------------------------------------------------------------------------------------------------------------------------------------------------------------------------------------------------------------------------------------------------------------------------------------------------------------------------…
>Araphid-pen-CAMPEP_0199874394-Asterionellopsis-glacialis-Str-CCMP134
---------------------------------------------------------------------------------------------------------------------------------------------------------------------------------------------------------------------------------------------------------------------------------------------------------------------------------------------------------------------------------------------------------------…
>Araphid-pen-CAMPEP_0184876752-Asterionellopsis-glacialis
---------------------------------------------------------------------------------------------------------------------------------------------------------------------------------------------------------------------------------------------------------------------------------------------------------------------------------------------------------------------------------------------------------------…
>Araphid-pen-CAMPEP_0197143212-Asterionellopsis-glacialis-Str-CCMP1581
---------------------------------------------------------------------------------------------------------------------------------------------------------------------------------------------------------------------------------------------------------------------------------------------------------------------------------------------------------------------------------------------------------------…
>Thalassiosirales-Lithodesmids-CAMPEP_0115919116-Skeletonema-marinoi-Str-SM1012Hels-07
---------------------------------------------------------------------------------------------------------------------------------------------------------------------------------------------------------------------------------------------------------------------------------------------------------------------------------------------------------------------------------------------------------------…
>Thalassiosirales-Lithodesmids-CAMPEP_0192135458-Skeletonema-dohrnii-SkelB
---------------------------------------------------------------------------------------------------------------------------------------------------------------------------------------------------------------------------------------------------------------------------------------------------------------------------------------------------------------------------------------------------------------…
>Thalassiosirales-Lithodesmids-CAMPEP_0201692916-Skeletonema-grethea-Str-CCMP-1804
---------------------------------------------------------------------------------------------------------------------------------------------------------------------------------------------------------------------------------------------------------------------------------------------------------------------------------------------------------------------------------------------------------------…
>Thalassiosirales-Lithodesmids-CAMPEP_0201722560-Skeletonema-japonicum-Str-CCMP2506
---------------------------------------------------------------------------------------------------------------------------------------------------------------------------------------------------------------------------------------------------------------------------------------------------------------------------------------------------------------------------------------------------------------…
>Thalassiosirales-Lithodesmids-CAMPEP_0192270352-Skeletonema-menzelii-CCMP793
---------------------------------------------------------------------------------------------------------------------------------------------------------------------------------------------------------------------------------------------------------------------------------------------------------------------------------------------------------------------------------------------------------------…
>Thalassiosirales-Lithodesmids-CAMPEP_0172340912-Thalassiosira-sp-Str-FW
---------------------------------------------------------------------------------------------------------------------------------------------------------------------------------------------------------------------------------------------------------------------------------------------------------------------------------------------------------------------------------------------------------------…
>Thalassiosirales-Lithodesmids-Thalassiosira_pseudonana_Thaps3a_23670
---------------------------------------------------------------------------------------------------------------------------------------------------------------------------------------------------------------------------------------------------------------------------------------------------------------------------------------------------------------------------------------------------------------…
>Thalassiosirales-Lithodesmids-CAMPEP_0172553568-Thalassiosira-punctigera-Str-Tpunct2005C2
---------------------------------------------------------------------------------------------------------------------------------------------------------------------------------------------------------------------------------------------------------------------------------------------------------------------------------------------------------------------------------------------------------------…
>Thalassiosirales-Lithodesmids-CAMPEP_0201032430-Thalassiosira-miniscula-Str-CCMP1093
---------------------------------------------------------------------------------------------------------------------------------------------------------------------------------------------------------------------------------------------------------------------------------------------------------------------------------------------------------------------------------------------------------------…
>Thalassiosirales-Lithodesmids-CAMPEP_0200707762-Thalassiosira-gravida-Str-GMp14c1
---------------------------------------------------------------------------------------------------------------------------------------------------------------------------------------------------------------------------------------------------------------------------------------------------------------------------------------------------------------------------------------------------------------…
>Thalassiosirales-Lithodesmids-CAMPEP_0192948640-Thalassiosira-rotula-CCMP3096
---------------------------------------------------------------------------------------------------------------------------------------------------------------------------------------------------------------------------------------------------------------------------------------------------------------------------------------------------------------------------------------------------------------…
>Thalassiosirales-Lithodesmids-CAMPEP_0192995958-Thalassiosira-rotula-GSO102
---------------------------------------------------------------------------------------------------------------------------------------------------------------------------------------------------------------------------------------------------------------------------------------------------------------------------------------------------------------------------------------------------------------…
>Thalassiosirales-Lithodesmids-CAMPEP_0172300904-Detonula-confervacea-Str-CCMP-353
---------------------------------------------------------------------------------------------------------------------------------------------------------------------------------------------------------------------------------------------------------------------------------------------------------------------------------------------------------------------------------------------------------------…
>Thalassiosirales-Lithodesmids-CAMPEP_0193054862-Thalassiosira-weissflogii-CCMP1010
---------------------------------------------------------------------------------------------------------------------------------------------------------------------------------------------------------------------------------------------------------------------------------------------------------------------------------------------------------------------------------------------------------------…
>Thalassiosirales-Lithodesmids-CAMPEP_0193080036-Thalassiosira-weissflogii-CCMP1336
---------------------------------------------------------------------------------------------------------------------------------------------------------------------------------------------------------------------------------------------------------------------------------------------------------------------------------------------------------------------------------------------------------------…
>Chaetocerotales-Biddulphids-Cymatosirales-CAMPEP_0113544548-Odontella
---------------------------------------------------------------------------------------------------------------------------------------------------------------------------------------------------------------------------------------------------------------------------------------------------------------------------------------------------------------------------------------------------------------…
>Coscinodiscophytes-Rhizosoleniaceae-CAMPEP_0172489914-Coscinodiscus-wailesii-Str-CCMP2513
---------------------------------------------------------------------------------------------------------------------------------------------------------------------------------------------------------------------------------------------------------------------------------------------------------------------------------------------------------------------------------------------------------------…
>Thalassiosirales-Lithodesmids-CAMPEP_0187306814-Ditylum-brightwellii-GSO103
---------------------------------------------------------------------------------------------------------------------------------------------------------------------------------------------------------------------------------------------------------------------------------------------------------------------------------------------------------------------------------------------------------------…
>Thalassiosirales-Lithodesmids-CAMPEP_0193955308-Ditylum-brightwellii-GSO104
---------------------------------------------------------------------------------------------------------------------------------------------------------------------------------------------------------------------------------------------------------------------------------------------------------------------------------------------------------------------------------------------------------------…
>Thalassiosirales-Lithodesmids-CAMPEP_0180992306-Ditylum-brightwellii-Str-Pop2-(SS10)
---------------------------------------------------------------------------------------------------------------------------------------------------------------------------------------------------------------------------------------------------------------------------------------------------------------------------------------------------------------------------------------------------------------…
>Thalassiosirales-Lithodesmids-CAMPEP_0180913840-Ditylum-brightwellii-Str-Pop1-(SS4)
---------------------------------------------------------------------------------------------------------------------------------------------------------------------------------------------------------------------------------------------------------------------------------------------------------------------------------------------------------------------------------------------------------------…
>Thalassiosirales-Lithodesmids-CAMPEP_0185726708-Helicotheca-tamensis-Str-CCMP826
---------------------------------------------------------------------------------------------------------------------------------------------------------------------------------------------------------------------------------------------------------------------------------------------------------------------------------------------------------------------------------------------------------------…
>Chaetocerotales-Biddulphids-Cymatosirales-CAMPEP_0187031960-Chaetoceros-affinis-CCMP159
---------------------------------------------------------------------------------------------------------------------------------------------------------------------------------------------------------------------------------------------------------------------------------------------------------------------------------------------------------------------------------------------------------------…
>Chaetocerotales-Biddulphids-Cymatosirales-CAMPEP_0187065124-Chaetoceros-curvisetus
---------------------------------------------------------------------------------------------------------------------------------------------------------------------------------------------------------------------------------------------------------------------------------------------------------------------------------------------------------------------------------------------------------------…
>Chaetocerotales-Biddulphids-Cymatosirales-CAMPEP_0200892314-Chaetoceros-debilis-Str-MM31A-1
---------------------------------------------------------------------------------------------------------------------------------------------------------------------------------------------------------------------------------------------------------------------------------------------------------------------------------------------------------------------------------------------------------------…
>Chaetocerotales-Biddulphids-Cymatosirales-CAMPEP_0119462338-Chaetoceros-cf-neogracile-Str-RCC1993
---------------------------------------------------------------------------------------------------------------------------------------------------------------------------------------------------------------------------------------------------------------------------------------------------------------------------------------------------------------------------------------------------------------…
>Chaetocerotales-Biddulphids-Cymatosirales-CAMPEP_0197241848-Chaetoceros--sp-Str-UNC1202
---------------------------------------------------------------------------------------------------------------------------------------------------------------------------------------------------------------------------------------------------------------------------------------------------------------------------------------------------------------------------------------------------------------…
>Chaetocerotales-Biddulphids-Cymatosirales-CAMPEP_0200987484-Chaetoceros-neogracile-Str-CCMP1317
---------------------------------------------------------------------------------------------------------------------------------------------------------------------------------------------------------------------------------------------------------------------------------------------------------------------------------------------------------------------------------------------------------------…
>Chaetocerotales-Biddulphids-Cymatosirales-CAMPEP_0200989236-Chaetoceros-neogracile-Str-CCMP1317
---------------------------------------------------------------------------------------------------------------------------------------------------------------------------------------------------------------------------------------------------------------------------------------------------------------------------------------------------------------------------------------------------------------…
>Chaetocerotales-Biddulphids-Cymatosirales-CAMPEP_0201013422-Chaetoceros-neogracile-Str-CCMP1317
---------------------------------------------------------------------------------------------------------------------------------------------------------------------------------------------------------------------------------------------------------------------------------------------------------------------------------------------------------------------------------------------------------------…
>Chaetocerotales-Biddulphids-Cymatosirales-CAMPEP_0184864034-Dactyliosolen-fragilissimus
---------------------------------------------------------------------------------------------------------------------------------------------------------------------------------------------------------------------------------------------------------------------------------------------------------------------------------------------------------------------------------------------------------------…
>Chaetocerotales-Biddulphids-Cymatosirales-CAMPEP_0197828236-Eucampia-antarctica-Str-CCMP1452
---------------------------------------------------------------------------------------------------------------------------------------------------------------------------------------------------------------------------------------------------------------------------------------------------------------------------------------------------------------------------------------------------------------…
>Coscinodiscophytes-Rhizosoleniaceae-Guinardia_deliculata_CABOSW_1499_1
---------------------------------------------------------------------------------------------------------------------------------------------------------------------------------------------------------------------------------------------------------------------------------------------------------------------------------------------------------------------------------------------------------------…
>Chaetocerotales-Biddulphids-Cymatosirales-CAMPEP_0198255196-Chaetoceros-dichaeta-Str-CCMP1751
---------------------------------------------------------------------------------------------------------------------------------------------------------------------------------------------------------------------------------------------------------------------------------------------------------------------------------------------------------------------------------------------------------------…
>Chaetocerotales-Biddulphids-Cymatosirales-CAMPEP_0183302256-Odontella-Sinensis-Str-Grunow-1884
---------------------------------------------------------------------------------------------------------------------------------------------------------------------------------------------------------------------------------------------------------------------------------------------------------------------------------------------------------------------------------------------------------------…
>Aulacoseira-Proboscia-Stephanopyxis-CAMPEP_0195532282-Stephanopyxis-turris-Str-CCMP-815
---------------------------------------------------------------------------------------------------------------------------------------------------------------------------------------------------------------------------------------------------------------------------------------------------------------------------------------------------------------------------------------------------------------…
>Raphid-pen-Pleurosigma_RCC3090_CACOSW_206841_1
---------------------------------------------------------------------------------------------------------------------------------------------------------------------------------------------------------------------------------------------------------------------------------------------------------------------------------------------------------------------------------------------------------------…
>Raphid-pen-CAMPEP_0198108396-Craspedostauros-australis-Str-CCMP3328
---------------------------------------------------------------------------------------------------------------------------------------------------------------------------------------------------------------------------------------------------------------------------------------------------------------------------------------------------------------------------------------------------------------…
>Phatr3_J5537_Pt_sigma70-2-endomembrane
---------------------------------------------------------------------------------------------------------------------------------------------------------------------------------------------------------------------------------------------------------------------------------------------------------------------------------------------------------------------------------------------------------------…
>Aulacoseira-Proboscia-Stephanopyxis-CAMPEP_0172424576-Aulacoseira-subarctica-Str-CCAP-1002-5
---------------------------------------------------------------------------------------------------------------------------------------------------------------------------------------------------------------------------------------------------------------------------------------------------------------------------------------------------------------------------------------------------------------…
>Coscinodiscophytes-Rhizosoleniaceae-CAMPEP_0178978406-Rhizosolenia-setigera-Str-CCMP-1694
---------------------------------------------------------------------------------------------------------------------------------------------------------------------------------------------------------------------------------------------------------------------------------------------------------------------------------------------------------------------------------------------------------------…
>Coscinodiscophytes-Rhizosoleniaceae-CAMPEP_0178954438-Rhizosolenia-setigera-Str-CCMP-1694
---------------------------------------------------------------------------------------------------------------------------------------------------------------------------------------------------------------------------------------------------------------------------------------------------------------------------------------------------------------------------------------------------------------…
>Thalassiosirales-Lithodesmids-CAMPEP_0200425332-Extubocellulus-spinifer-Str-CCMP396
---------------------------------------------------------------------------------------------------------------------------------------------------------------------------------------------------------------------------------------------------------------------------------------------------------------------------------------------------------------------------------------------------------------…
>Thalassiosirales-Lithodesmids-CAMPEP_0200434300-Extubocellulus-spinifer-Str-CCMP396
---------------------------------------------------------------------------------------------------------------------------------------------------------------------------------------------------------------------------------------------------------------------------------------------------------------------------------------------------------------------------------------------------------------…
>Chaetocerotales-Biddulphids-Cymatosirales-CAMPEP_0181066856-Minutocellus-polymorphus-Str-NH13
---------------------------------------------------------------------------------------------------------------------------------------------------------------------------------------------------------------------------------------------------------------------------------------------------------------------------------------------------------------------------------------------------------------…
>Chaetocerotales-Biddulphids-Cymatosirales-CAMPEP_0181063658-Minutocellus-polymorphus-Str-NH13
---------------------------------------------------------------------------------------------------------------------------------------------------------------------------------------------------------------------------------------------------------------------------------------------------------------------------------------------------------------------------------------------------------------…
>Chaetocerotales-Biddulphids-Cymatosirales-CAMPEP_0181056202-Minutocellus-polymorphus-Str-NH13
---------------------------------------------------------------------------------------------------------------------------------------------------------------------------------------------------------------------------------------------------------------------------------------------------------------------------------------------------------------------------------------------------------------…
>Chaetocerotales-Biddulphids-Cymatosirales-CAMPEP_0181056192-Minutocellus-polymorphus-Str-NH13
---------------------------------------------------------------------------------------------------------------------------------------------------------------------------------------------------------------------------------------------------------------------------------------------------------------------------------------------------------------------------------------------------------------…
>Chaetocerotales-Biddulphids-Cymatosirales-CAMPEP_0185820594-Minutocellus-polymorphus-Str-RCC2270
---------------------------------------------------------------------------------------------------------------------------------------------------------------------------------------------------------------------------------------------------------------------------------------------------------------------------------------------------------------------------------------------------------------…
>Araphid-pen-CAMPEP_0202456566-Licmophora-paradoxa-Str-CCMP2313
---------------------------------------------------------------------------------------------------------------------------------------------------------------------------------------------------------------------------------------------------------------------------------------------------------------------------------------------------------------------------------------------------------------…
>Attheya-CAMPEP_0198280824-Attheya-septentrionalis-Str-CCMP2084
---------------------------------------------------------------------------------------------------------------------------------------------------------------------------------------------------------------------------------------------------------------------------------------------------------------------------------------------------------------------------------------------------------------…
>Raphid-pen-CAMPEP_0172455208-Amphiprora-paludosa-Str-CCMP125
---------------------------------------------------------------------------------------------------------------------------------------------------------------------------------------------------------------------------------------------------------------------------------------------------------------------------------------------------------------------------------------------------------------…
>Raphid-pen-Navicula_RCC3092_CADOSW_21035_1
---------------------------------------------------------------------------------------------------------------------------------------------------------------------------------------------------------------------------------------------------------------------------------------------------------------------------------------------------------------------------------------------------------------…
>Raphid-pen-CAMPEP_0188101926-Fragilariopsis-kerguelensis-L26_C5
---------------------------------------------------------------------------------------------------------------------------------------------------------------------------------------------------------------------------------------------------------------------------------------------------------------------------------------------------------------------------------------------------------------…
>Raphid-pen-CAMPEP_0116103896-Pseudo-nitzschia-delicatissima-Str-B596
---------------------------------------------------------------------------------------------------------------------------------------------------------------------------------------------------------------------------------------------------------------------------------------------------------------------------------------------------------------------------------------------------------------…
>Raphid-pen-CAMPEP_0172364434-Pseudo-nitzschia-pungens-Str-cf-cingulata
---------------------------------------------------------------------------------------------------------------------------------------------------------------------------------------------------------------------------------------------------------------------------------------------------------------------------------------------------------------------------------------------------------------…
>Raphid-pen-Pseudonitzschia_Psemu_285907
---------------------------------------------------------------------------------------------------------------------------------------------------------------------------------------------------------------------------------------------------------------------------------------------------------------------------------------------------------------------------------------------------------------…
>Raphid-pen-CAMPEP_0197178818-Pseudo-nitzschia-heimii-Str-UNC1101
---------------------------------------------------------------------------------------------------------------------------------------------------------------------------------------------------------------------------------------------------------------------------------------------------------------------------------------------------------------------------------------------------------------…
>Raphid-pen-CAMPEP_0113447016-Nitzschia-sp
---------------------------------------------------------------------------------------------------------------------------------------------------------------------------------------------------------------------------------------------------------------------------------------------------------------------------------------------------------------------------------------------------------------…
>Araphid-pen-CAMPEP_0118673392-Striatella-unipunctata-Str-CCMP2910
---------------------------------------------------------------------------------------------------------------------------------------------------------------------------------------------------------------------------------------------------------------------------------------------------------------------------------------------------------------------------------------------------------------…
>Thalassiosirales-Lithodesmids-CAMPEP_0192889722-Thalassiosira-oceanica-CCMP1005
---------------------------------------------------------------------------------------------------------------------------------------------------------------------------------------------------------------------------------------------------------------------------------------------------------------------------------------------------------------------------------------------------------------…
>Thalassiosirales-Lithodesmids-CAMPEP_0192915096-Thalassiosira-oceanica-CCMP1005
---------------------------------------------------------------------------------------------------------------------------------------------------------------------------------------------------------------------------------------------------------------------------------------------------------------------------------------------------------------------------------------------------------------…
>Thalassiosirales-Lithodesmids-Thalassiosira_oceanica_Thaoc_76961
---------------------------------------------------------------------------------------------------------------------------------------------------------------------------------------------------------------------------------------------------------------------------------------------------------------------------------------------------------------------------------------------------------------…
>Thalassiosirales-Lithodesmids-CAMPEP_0192891484-Thalassiosira-oceanica-CCMP1005
---------------------------------------------------------------------------------------------------------------------------------------------------------------------------------------------------------------------------------------------------------------------------------------------------------------------------------------------------------------------------------------------------------------…
>Thalassiosirales-Lithodesmids-CAMPEP_0192922154-Thalassiosira-oceanica-CCMP1005
---------------------------------------------------------------------------------------------------------------------------------------------------------------------------------------------------------------------------------------------------------------------------------------------------------------------------------------------------------------------------------------------------------------…
>Araphid-pen-CAMPEP_0202507214-Staurosira-complex-sp-Str-CCMP2646
---------------------------------------------------------------------------------------------------------------------------------------------------------------------------------------------------------------------------------------------------------------------------------------------------------------------------------------------------------------------------------------------------------------…
>Leptocylindrus-CAMPEP_0116017982-Leptocylindrus-danicus-var--danicus-Str-B650
---------------------------------------------------------------------------------------------------------------------------------------------------------------------------------------------------------------------------------------------------------------------------------------------------------------------------------------------------------------------------------------------------------------…
>Araphid-pen-CAMPEP_0116558370-Cyclophora-tenuis-Str-ECT3854
---------------------------------------------------------------------------------------------------------------------------------------------------------------------------------------------------------------------------------------------------------------------------------------------------------------------------------------------------------------------------------------------------------------…
>Araphid-pen-CAMPEP_0116570630-Cyclophora-tenuis-Str-ECT3854
---------------------------------------------------------------------------------------------------------------------------------------------------------------------------------------------------------------------------------------------------------------------------------------------------------------------------------------------------------------------------------------------------------------…
>Aulacoseira-Proboscia-Stephanopyxis-CAMPEP_0171303314-Proboscia-inermis-Str-CCAP1064-1
---------------------------------------------------------------------------------------------------------------------------------------------------------------------------------------------------------------------------------------------------------------------------------------------------------------------------------------------------------------------------------------------------------------…
>Aulacoseira-Proboscia-Stephanopyxis-CAMPEP_0200143872-Proboscia-alata-Str-PI-D3
---------------------------------------------------------------------------------------------------------------------------------------------------------------------------------------------------------------------------------------------------------------------------------------------------------------------------------------------------------------------------------------------------------------…
>Leptocylindrus-CAMPEP_0116062802-Leptocylindrus-danicus-var-apora-Str-B651
---------------------------------------------------------------------------------------------------------------------------------------------------------------------------------------------------------------------------------------------------------------------------------------------------------------------------------------------------------------------------------------------------------------…
>Araphid-pen-CAMPEP_0200957672-Thalassiothrix-antarctica-Str-L6-D1
---------------------------------------------------------------------------------------------------------------------------------------------------------------------------------------------------------------------------------------------------------------------------------------------------------------------------------------------------------------------------------------------------------------…
>Araphid-pen-CAMPEP_0194038026-Grammatophora-oceanica-Str-CCMP-410
---------------------------------------------------------------------------------------------------------------------------------------------------------------------------------------------------------------------------------------------------------------------------------------------------------------------------------------------------------------------------------------------------------------…
>Thalassiosirales-Lithodesmids-CAMPEP_0181117416-Thalassiosira-sp-Str-NH16
---------------------------------------------------------------------------------------------------------------------------------------------------------------------------------------------------------------------------------------------------------------------------------------------------------------------------------------------------------------------------------------------------------------…
>Thalassiosirales-Lithodesmids-CAMPEP_0181100946-Thalassiosira-sp-Str-NH16
---------------------------------------------------------------------------------------------------------------------------------------------------------------------------------------------------------------------------------------------------------------------------------------------------------------------------------------------------------------------------------------------------------------…
>Thalassiosirales-Lithodesmids-CAMPEP_0200110244-Thalassiosira-antarctica-Str-CCMP982
---------------------------------------------------------------------------------------------------------------------------------------------------------------------------------------------------------------------------------------------------------------------------------------------------------------------------------------------------------------------------------------------------------------…
>Araphid-pen-CAMPEP_0116825740-Astrosyne-radiata-Str-13vi08-1A
---------------------------------------------------------------------------------------------------------------------------------------------------------------------------------------------------------------------------------------------------------------------------------------------------------------------------------------------------------------------------------------------------------------…
>Corethron-CAMPEP_0200372502-Corethron-pennatum-Str-L29A3
---------------------------------------------------------------------------------------------------------------------------------------------------------------------------------------------------------------------------------------------------------------------------------------------------------------------------------------------------------------------------------------------------------------…
>Corethron-CAMPEP_0113329294-Corethron-hystrix-Str-308
---------------------------------------------------------------------------------------------------------------------------------------------------------------------------------------------------------------------------------------------------------------------------------------------------------------------------------------------------------------------------------------------------------------…
>Corethron-CAMPEP_0113309378-Corethron-hystrix-Str-308
---------------------------------------------------------------------------------------------------------------------------------------------------------------------------------------------------------------------------------------------------------------------------------------------------------------------------------------------------------------------------------------------------------------…
>Araphid-pen-CAMPEP_0178908392-Thalassionema-frauenfeldii-Str-CCMP-1798
---------------------------------------------------------------------------------------------------------------------------------------------------------------------------------------------------------------------------------------------------------------------------------------------------------------------------------------------------------------------------------------------------------------…
>Araphid-pen-CAMPEP_0200196854-Thalassionema-nitzschioides-Str-L26-B
---------------------------------------------------------------------------------------------------------------------------------------------------------------------------------------------------------------------------------------------------------------------------------------------------------------------------------------------------------------------------------------------------------------…
>Araphid-pen-Synedra_RCC2510_BAXOSW_20050_1
---------------------------------------------------------------------------------------------------------------------------------------------------------------------------------------------------------------------------------------------------------------------------------------------------------------------------------------------------------------------------------------------------------------…
>Araphid-pen-Synedra_RCC2510_BAXOSW_24892_1
---------------------------------------------------------------------------------------------------------------------------------------------------------------------------------------------------------------------------------------------------------------------------------------------------------------------------------------------------------------------------------------------------------------…
>Raphid-pen-Haslea_RCC2677_CAFOSW_75420_1
---------------------------------------------------------------------------------------------------------------------------------------------------------------------------------------------------------------------------------------------------------------------------------------------------------------------------------------------------------------------------------------------------------------…
>Raphid-pen-Fistulifera_Pen_fso_g4183
---------------------------------------------------------------------------------------------------------------------------------------------------------------------------------------------------------------------------------------------------------------------------------------------------------------------------------------------------------------------------------------------------------------…
>Raphid-pen-Fistulifera_Pen_fso_g11131
---------------------------------------------------------------------------------------------------------------------------------------------------------------------------------------------------------------------------------------------------------------------------------------------------------------------------------------------------------------------------------------------------------------…
>Araphid-pen-CAMPEP_0118706808-Striatella-unipunctata-Str-CCMP2910
---------------------------------------------------------------------------------------------------------------------------------------------------------------------------------------------------------------------------------------------------------------------------------------------------------------------------------------------------------------------------------------------------------------…
>Araphid-pen-CAMPEP_0118696494-Striatella-unipunctata-Str-CCMP2910
---------------------------------------------------------------------------------------------------------------------------------------------------------------------------------------------------------------------------------------------------------------------------------------------------------------------------------------------------------------------------------------------------------------…
>Araphid-pen-CAMPEP_0118714906-Striatella-unipunctata-Str-CCMP2910
---------------------------------------------------------------------------------------------------------------------------------------------------------------------------------------------------------------------------------------------------------------------------------------------------------------------------------------------------------------------------------------------------------------…
>Araphid-pen-CAMPEP_0118725604-Striatella-unipunctata-Str-CCMP2910
---------------------------------------------------------------------------------------------------------------------------------------------------------------------------------------------------------------------------------------------------------------------------------------------------------------------------------------------------------------------------------------------------------------…
>Cladosiphon_okamuransis_Cok_S_s015_4696-t1
---------------------------------------------------------------------------------------------------------------------------------------------------------------------------------------------------------------------------------------------------------------------------------------------------------------------------------------------------------------------------------------------------------------…
>Ectocarpus_Esi0044_0146
---------------------------------------------------------------------------------------------------------------------------------------------------------------------------------------------------------------------------------------------------------------------------------------------------------------------------------------------------------------------------------------------------------------…
>Araphid-pen-CAMPEP_0200948794-Thalassiothrix-antarctica-Str-L6-D1
---------------------------------------------------------------------------------------------------------------------------------------------------------------------------------------------------------------------------------------------------------------------------------------------------------------------------------------------------------------------------------------------------------------…
>Araphid-pen_CAMPEP_0116575864-Cyclophora-tenuis-Str-ECT3854
---------------------------------------------------------------------------------------------------------------------------------------------------------------------------------------------------------------------------------------------------------------------------------------------------------------------------------------------------------------------------------------------------------------…
>2436_1_1024080_fgenesh1_kg-220-91-Locus4826v1rpkm34-49
---------------------------------------------------------------------------------------------------------------------------------------------------------------------------------------------------------------------------------------------------------------------------------------------------------------------------------------------------------------------------------------------------------------…
>Araphid-pen_CAMPEP_0116842512-Astrosyne-radiata-Str-13vi08-1A
---------------------------------------------------------------------------------------------------------------------------------------------------------------------------------------------------------------------------------------------------------------------------------------------------------------------------------------------------------------------------------------------------------------…
>Araphid-pen_CAMPEP_0116855090-Astrosyne-radiata-Str-13vi08-1A
---------------------------------------------------------------------------------------------------------------------------------------------------------------------------------------------------------------------------------------------------------------------------------------------------------------------------------------------------------------------------------------------------------------…
>Araphid-pen_CAMPEP_0200964396-Thalassiothrix-antarctica-Str-L6-D1
---------------------------------------------------------------------------------------------------------------------------------------------------------------------------------------------------------------------------------------------------------------------------------------------------------------------------------------------------------------------------------------------------------------…
>Emiliania_Emiliania_361874_ER_signal-peptide
---------------------------------------------------------------------------------------------------------------------------------------------------------------------------------------------------------------------------------------------------------------------------------------------------------------------------------------------------------------------------------------------------------------…
>Ectocarpus_Esi0004_0226
---------------------------------------------------------------------------------------------------------------------------------------------------------------------------------------------------------------------------------------------------------------------------------------------------------------------------------------------------------------------------------------------------------------…
>Cladosiphon_okamuransis_Cok_S_s430_18047-t1
---------------------------------------------------------------------------------------------------------------------------------------------------------------------------------------------------------------------------------------------------------------------------------------------------------------------------------------------------------------------------------------------------------------…
>Nannochloropsis-gaditana_Naga_100025g60
---------------------------------------------------------------------------------------------------------------------------------------------------------------------------------------------------------------------------------------------------------------------------------------------------------------------------------------------------------------------------------------------------------------…
>Nannochloropsis-gaditana_Naga_100025g60_2
---------------------------------------------------------------------------------------------------------------------------------------------------------------------------------------------------------------------------------------------------------------------------------------------------------------------------------------------------------------------------------------------------------------…
>Nannochloropsis-oceanica_Noc_GME10238
---------------------------------------------------------------------------------------------------------------------------------------------------------------------------------------------------------------------------------------------------------------------------------------------------------------------------------------------------------------------------------------------------------------…
>Populus_Poptr1_1_589226_eugene3-28720003
---------------------------------------------------------------------------------------------------------------------------------------------------------------------------------------------------------------------------------------------------------------------------------------------------------------------------------------------------------------------------------------------------------------…
>Cladosiphon_okamuransis_Cok_S_s007_3531-t1
---------------------------------------------------------------------------------------------------------------------------------------------------------------------------------------------------------------------------------------------------------------------------------------------------------------------------------------------------------------------------------------------------------------…
>Ectocarpus_Esi0002_0017
---------------------------------------------------------------------------------------------------------------------------------------------------------------------------------------------------------------------------------------------------------------------------------------------------------------------------------------------------------------------------------------------------------------…
>2436_1_836436_fgenesh1_pg-70-33
---------------------------------------------------------------------------------------------------------------------------------------------------------------------------------------------------------------------------------------------------------------------------------------------------------------------------------------------------------------------------------------------------------------…
>Cladosiphon_okamuransis_Cok_S_s007_3532-t1
---------------------------------------------------------------------------------------------------------------------------------------------------------------------------------------------------------------------------------------------------------------------------------------------------------------------------------------------------------------------------------------------------------------…
>Ectocarpus_Esi0002_0019
---------------------------------------------------------------------------------------------------------------------------------------------------------------------------------------------------------------------------------------------------------------------------------------------------------------------------------------------------------------------------------------------------------------…
>Bathycoccus_612391963_Bathycoccus_prasinos
---------------------------------------------------------------------------------------------------------------------------------------------------------------------------------------------------------------------------------------------------------------------------------------------------------------------------------------------------------------------------------------------------------------…
>2298_1_423759_estExt_Genemark1-C_54400002
---------------------------------------------------------------------------------------------------------------------------------------------------------------------------------------------------------------------------------------------------------------------------------------------------------------------------------------------------------------------------------------------------------------…
>2298_1_430551_fgenesh1_pg-1511-2
---------------------------------------------------------------------------------------------------------------------------------------------------------------------------------------------------------------------------------------------------------------------------------------------------------------------------------------------------------------------------------------------------------------…
>Chrysochromulina_KOO28192-1
---------------------------------------------------------------------------------------------------------------------------------------------------------------------------------------------------------------------------------------------------------------------------------------------------------------------------------------------------------------------------------------------------------------…
>Cladosiphon_okamuransis_Cok_S_s006_2819-t1
---------------------------------------------------------------------------------------------------------------------------------------------------------------------------------------------------------------------------------------------------------------------------------------------------------------------------------------------------------------------------------------------------------------…
>Thalassiosirales-Lithodesmids-CAMPEP_0201091344-Thalassiosira-miniscula-Str-CCMP1093
---------------------------------------------------------------------------------------------------------------------------------------------------------------------------------------------------------------------------------------------------------------------------------------------------------------------------------------------------------------------------------------------------------------…
>Thalassiosirales-Lithodesmids-CAMPEP_0201078712-Thalassiosira-miniscula-Str-CCMP1093
---------------------------------------------------------------------------------------------------------------------------------------------------------------------------------------------------------------------------------------------------------------------------------------------------------------------------------------------------------------------------------------------------------------…
>Populus_Poptr1_1_796122_fgenesh4_pg-C_scaffold_21419000001
---------------------------------------------------------------------------------------------------------------------------------------------------------------------------------------------------------------------------------------------------------------------------------------------------------------------------------------------------------------------------------------------------------------…
>Porphyridium_Porphyridium_contig_2015-19
---------------------------------------------------------------------------------------------------------------------------------------------------------------------------------------------------------------------------------------------------------------------------------------------------------------------------------------------------------------------------------------------------------------…
>Aulacoseira-Proboscia-Stephanopyxis-CAMPEP_0172425272-Aulacoseira-subarctica-Str-CCAP-1002-5
---------------------------------------------------------------------------------------------------------------------------------------------------------------------------------------------------------------------------------------------------------------------------------------------------------------------------------------------------------------------------------------------------------------…
>2436_1_1006348_fgenesh1_kg-160-25-Locus4730v1rpkm35-13
---------------------------------------------------------------------------------------------------------------------------------------------------------------------------------------------------------------------------------------------------------------------------------------------------------------------------------------------------------------------------------------------------------------…
>Chlor_384246613_Coccomyxa_subellipsoidea_C-169
---------------------------------------------------------------------------------------------------------------------------------------------------------------------------------------------------------------------------------------------------------------------------------------------------------------------------------------------------------------------------------------------------------------…
>Coccomyxa_384246613_Coccomyxa_subellipsoidea_C-169
---------------------------------------------------------------------------------------------------------------------------------------------------------------------------------------------------------------------------------------------------------------------------------------------------------------------------------------------------------------------------------------------------------------…
>Thalassiosirales-Lithodesmids-Shionodiscus_bioculatus_CAAOSW_4805_1
---------------------------------------------------------------------------------------------------------------------------------------------------------------------------------------------------------------------------------------------------------------------------------------------------------------------------------------------------------------------------------------------------------------…
>Vitrella_brassicaformis_CAMPEP_0198417608-Vitrella-brassicaformis-Str-CCMP3346
---------------------------------------------------------------------------------------------------------------------------------------------------------------------------------------------------------------------------------------------------------------------------------------------------------------------------------------------------------------------------------------------------------------…
>Galdieria_452821128_Galdieria_sulphuraria
---------------------------------------------------------------------------------------------------------------------------------------------------------------------------------------------------------------------------------------------------------------------------------------------------------------------------------------------------------------------------------------------------------------…
>Porphyridium_Porphyridium_contig_429-6
---------------------------------------------------------------------------------------------------------------------------------------------------------------------------------------------------------------------------------------------------------------------------------------------------------------------------------------------------------------------------------------------------------------…
>Chaetocerotales-Biddulphids-Cymatosirales-CAMPEP_0197452122-Triceratium-dubium-Str-CCMP147
---------------------------------------------------------------------------------------------------------------------------------------------------------------------------------------------------------------------------------------------------------------------------------------------------------------------------------------------------------------------------------------------------------------…
>Chlamydomonas_Chlamydomonas_Cre03-g193400-t1-2
---------------------------------------------------------------------------------------------------------------------------------------------------------------------------------------------------------------------------------------------------------------------------------------------------------------------------------------------------------------------------------------------------------------…
>Chlor_Chlamydomonas_Cre03-g193400-t1-2
---------------------------------------------------------------------------------------------------------------------------------------------------------------------------------------------------------------------------------------------------------------------------------------------------------------------------------------------------------------------------------------------------------------…
>Chaetocerotales-Biddulphids-Cymatosirales-CAMPEP_0113540034-Odontella
---------------------------------------------------------------------------------------------------------------------------------------------------------------------------------------------------------------------------------------------------------------------------------------------------------------------------------------------------------------------------------------------------------------…
>Pyropia_Pyropia_28051_g6898
---------------------------------------------------------------------------------------------------------------------------------------------------------------------------------------------------------------------------------------------------------------------------------------------------------------------------------------------------------------------------------------------------------------…
>Chlor_307109682_Chlorella_variabilis
---------------------------------------------------------------------------------------------------------------------------------------------------------------------------------------------------------------------------------------------------------------------------------------------------------------------------------------------------------------------------------------------------------------…
>Chlor_307109683_Chlorella_variabilis
---------------------------------------------------------------------------------------------------------------------------------------------------------------------------------------------------------------------------------------------------------------------------------------------------------------------------------------------------------------------------------------------------------------…
>2436_1_1017127_fgenesh1_kg-195-39-Locus6782v1rpkm24-90
---------------------------------------------------------------------------------------------------------------------------------------------------------------------------------------------------------------------------------------------------------------------------------------------------------------------------------------------------------------------------------------------------------------…
>Chaetocerotales-Biddulphids-Cymatosirales-CAMPEP_0200884382-Chaetoceros-debilis-Str-MM31A-1
---------------------------------------------------------------------------------------------------------------------------------------------------------------------------------------------------------------------------------------------------------------------------------------------------------------------------------------------------------------------------------------------------------------…
>Vitrella_brassicaformis_CAMPEP_0184590458-Alveolata-sp-Str-CCMP3155
----------------------------------------------------------------------------------------------------------------------------------------------------------------------------------------------------------------------------------------------------------------------------------------------------------------------------------------------XIP--------------------------------------------------------------…
>Pyropia_Pyropia_1934_g315
---------------------------------------------------------------------------------------------------------------------------------------------------------------------------------------------------------------------------------------------------------------------------------------------------------------------------------------------------------------------------------------------------------------…
>Porphyridium_Porphyridium_contig_2010-3
---------------------------------------------------------------------------------------------------------------------------------------------------------------------------------------------------------------------------------------------------------------------------------------------------------------------------------------------------------------------------------------------------------------…
>Thalassiosirales-Lithodesmids-Shionodiscus_bioculatus_CAAOSW_12113_1
---------------------------------------------------------------------------------------------------------------------------------------------------------------------------------------------------------------------------------------------------------------------------------------------------------------------------------------------------------------------------------------------------------------…
>Thalassiosirales-Lithodesmids-CAMPEP_0200123818-Thalassiosira-antarctica-Str-CCMP982
---------------------------------------------------------------------------------------------------------------------------------------------------------------------------------------------------------------------------------------------------------------------------------------------------------------------------------------------------------------------------------------------------------------…
>2298_1_452588_fgenesh1_kg-2819-4-Locus4800v1rpkm45-77
---------------------------------------------------------------------------------------------------------------------------------------------------------------------------------------------------------------------------------------------------------------------------------------------------------------------------------------------------------------------------------------------------------------…
>Physcomitrella_Physomitrella_Pp1s375_28V6-1
---------------------------------------------------------------------------------------------------------------------------------------------------------------------------------------------------------------------------------------------------------------------------------------------------------------------------------------------------------------------------------------------------------------…
>Vitrella_brassicaformis_CAMPEP_0198414600-Vitrella-brassicaformis-Str-CCMP3346
---------------------------------------------------------------------------------------------------------------------------------------------------------------------------------------------------------------------------------------------------------------------------------------------------------------------------------------------------------------------------------------------------------------…
>Porphyridium_Porphyridium_contig_3558-11
---------------------------------------------------------------------------------------------------------------------------------------------------------------------------------------------------------------------------------------------------------------------------------------------------------------------------------------------------------------------------------------------------------------…
>Leptocylindrus-CAMPEP_0116007234-Leptocylindrus-danicus-var--danicus-Str-B650
---------------------------------------------------------------------------------------------------------------------------------------------------------------------------------------------------------------------------------------------------------------------------------------------------------------------------------------------------------------------------------------------------------------…
>Leptocylindrus-CAMPEP_0116005564-Leptocylindrus-danicus-var--danicus-Str-B650
---------------------------------------------------------------------------------------------------------------------------------------------------------------------------------------------------------------------------------------------------------------------------------------------------------------------------------------------------------------------------------------------------------------…

## Sheet: Alignment-86seq
>Arabidopsis_Arabidopsis_AT2G36990-1
-------------------------------------------------------------------------------------------------------------------------------------------------------------------------------------------------------------------------------------------------------------------MEATRNLVSSSPSFQTKTHLKSSYSSPSSVVMLHDQTTTPVVNSRHLNSLSRHFPASVLSQEP-----------------------------------------------------------------------------…
>Araphid-pen_Synedra_RCC2510_BAXOSW_53388_1
---------------------------------------------------------------------------------------------------------------------------------------------------------------------------------------------------------------------------------------------------------------------------------------------------------------------------------------------------------------------------------------------------------------…
>Chaetocerotales-Biddulphids-Cymatosirales_CAMPEP_0197835246-Eucampia-antarctica-Str-CCMP1452
---------------------------------------------------------------------------------------------------------------------------------------------------------------------------------------------------------------------------------------------------------------------------------------------------------------------------------------------------------------------------------------------------------------…
>Coscinodiscophytes-Rhizosoleniaceae_CAMPEP_0172511392-Coscinodiscus-wailesii-Str-CCMP2513
---------------------------------------------------------------------------------------------------------------------------------------------------------------------------------------------------------------------------------------------------------------------------------------------------------------------------------------------------------------------------------------------------------------…
>Thalassiosirales-Lithodesmids_CAMPEP_0200436616-Extubocellulus-spinifer-Str-CCMP396
---------------------------------------------------------------------------------------------------------------------------------------------------------------------------------------------------------------------------------------------------------------------------------------------------------------------------------------------------------------------------------------------------------------…
>Raphid-pen_CAMPEP_0186485200-Amphiprora-sp
---------------------------------------------------------------------------------------------------------------------------------------------------------------------------------------------------------------------------------------------------------------------------------------------------------------------------------------------------------------------------------------------------------------…
>Aulacoseira-Proboscia-Stephanopyxis_CAMPEP_0172428226-Aulacoseira-subarctica-Str-CCAP-1002-5
---------------------------------------------------------------------------------------------------------------------------------------------------------------------------------------------------------------------------------------------------------------------------------------------------------------------------------------------------------------------------------------------------------------…
>Phatr3_J14599_Pt_sigma70-1a
---------------------------------------------------------------------------------------------------------------------------------------------------------------------------------------------------------------------------------------------------------------------------------------------------------------------------------------------------------------------------------------------------------------…
>Phatr3_J3388_Pt_sigma70-1b
---------------------------------------------------------------------------------------------------------------------------------------------------------------------------------------------------------------------------------------------------------------------------------------------------------------------------------------------------------------------------------------------------------------…
>Thalassiosirales-Lithodesmids-CAMPEP_0193046458-Thalassiosira-weissflogii-CCMP1010
---------------------------------------------------------------------------------------------------------------------------------------------------------------------------------------------------------------------------------------------------------------------------------------------------------------------------------------------------------------------------------------------------------------…
>Leptocylindrus_CAMPEP_0116050178-Leptocylindrus-danicus-var-apora-Str-B651
---------------------------------------------------------------------------------------------------------------------------------------------------------------------------------------------------------------------------------------------------------------------------------------------------------------------------------------------------------------------------------------------------------------…
>Corethron-CAMPEP_0200320206-Corethron-pennatum-Str-L29A3
---------------------------------------------------------------------------------------------------------------------------------------------------------------------------------------------------------------------------------------------------------------------------------------------------------------------------------------------------------------------------------------------------------------…
>Araphid-pen-CAMPEP_0118685580-Striatella-unipunctata-Str-CCMP2910
---------------------------------------------------------------------------------------------------------------------------------------------------------------------------------------------------------------------------------------------------------------------------------------------------------------------------------------------------------------------------------------------------------------…
>Aureococcus_Auran1_53467
---------------------------------------------------------------------------------------------------------------------------------------------------------------------------------------------------------------------------------------------------------------------------------------------------------------------------------------------------------------------------------------------------------------…
>Araphid-pen-CAMPEP_0184896120-Asterionellopsis-glacialis
-------------------------------------------------------------------------------------------------------------------------------------------------------------------------------------------------------------------------XDDNRNKSSTPLTPRIMNRRG----TIIGVVATAALIAASLPTGALSFSVVPSSSRTFVGRQNNQFLQSSTMEDFNSLTDEQRKAKQGLHEAELNSAINK----------------------------------------------------------------------------------…
>Raphid-pen-CAMPEP_0186512134-Amphiprora-sp
----------------------------------------------------------------------------------------------------------------------------------------------------------------------------------------------------------XAAIIFLLLVVAIASEKDGPFKS-SNSVNRNNNNNN----KMLAV--VALLFSCSVE----AFSSNYRAPNTFGARQIHNTAHFA--FA-TEAAVDTLPLSLSETGTFNQQPMDSMPGV------------------------------------------------------------------------------…
>Phatr3_J17029_Pt_sigma70-3
----------------------------------------------------------------------------------------------------------------------------------------------------------------------------------------------------------------------------------------------MRLFSSSRLLTIAVLVCTRHDTHGFTASARPRRSAAFALPTLSSMAT---------ADESWYSTLETPPQAWNQQSLSPT---------------------------------------------------------------------------------…
>Raphid-pen-CAMPEP_0186526882-Amphora-coffeaeformis-CCMP127
--------------------------------------------------------------------------------------------------------------------------------------------------------------------------------------------------------------------------MPSPSFL-TNNTDKQHSRAH----GLRAVAALALLLVSSTE----GFSG-LKVPSSPGASAARRTAMRSTLLD-SQWTIQEDSTATVMEASFSNGSLDKA---------------------------------------------------------------------------------…
>Thalassiosirales-Lithodesmids-Thalassiosira_oceanica_Thaoc_62861
------------------------------------------------------------------------------------------------------------------------------------------------------------------------------------------------------------------MAESLLFTVPPPAPL-SPLIYTAIRRRK----RSLAASAAGVMILATSANGF-AVPSTYSSTRTF---------SKVGNVK-QQVNFPRYNTQLLI-STLENQSVEDV---------------------------------------------------------------------------------…
>Chaetocerotales-Biddulphids-Cymatosirales-CAMPEP_0197466782-Triceratium-dubium-Str-CCMP147
-----------------------------------------------------------------------------------------------------------------------------------------------------------------------------------------------------MTVESHTSLLAGESSSGPLTAEMDEGRRSGVSRRSSDGRRSVRLSATAAILVASAPLSSAYQPPPGFSPSVASRGRTAAHASYSSFASASTAGRAFDAGSRRAVGKLVATRLEDSALTDWD---------------------------------------------------------------------------------…
>Chrondrus_507114201_Chondrus_crispus
---------------------------------------------------------------------------------------------------------------------------------------------------------------------------------------------------------------------------------------------------------------------------------------------------------------------------------------------------------------------------------------------------------------…
>Micromonas_Micromonas_47508
---------------------------------------------------------------------------------------------------------------------------------------------------------------------------------------------------------------------------------------------------------MSAAACTAHAAVASRITSGMRASSGRSSDRVRADGARTGRVAAREKNHIRFARRGVRCHALG----------------------------------------------------------------------------------------…
>Ostreococcus_Ostreococcus_41331
---------------------------------------------------------------------------------------------------------------------------------------------------------------------------------------------------------------------------------------------------------------------------------------------------------------------------------------------------------------------------------------------------------------…
>Pyropia_Pyropia_9632_g2302
---------------------------------------------------------------------------------------------------------------------------------------------------------------------------------------------------------------------------------------------------------------------------------------------------------------------------------------------------------------------------------------------------------------…
>Porphyridium_Porphyridium_contig_2118-10
---------------------------------------------------------------------------------------------------------------------------------------------------------------------------------------------------------------------------------------------------------------------------------------------------------------------------------------------------------------------------------------------------------------…
>Cyanophora_Cyanophora_Contig39248
---------------------------------------------------------------------------------------------------------------------------------------------------------------------------------------------------------------------------------------------------------------------------------------------------------------------------------------------------------------------------------------------------------------…
>Cyanidioschyzon_544212656_Cyanidioschyzon_merolae_strain_10D
----------------------------------------------------------------------------------------------------------------------------------------------------------------------------------------------------------------------------MEGYVPVPISNSRAGRWTGTGSDGTRVFTQARDVCTRVPVLDTQLCMSHGAHPISKANVRLAFQKPGGVLGQVNVSVFAQNGCEIKPGCGNRVAVSKSEAHALGSESSCFTHGSRCLYPHPQRKSAQENVNSVDTDRGDTRMIAVGPRRTNARRSDNPEKLEDSCESDSVITGIILRSP…
>Populus_Poptr1_1_834586_estExt_fgenesh4_pm-C_LG_XIII0293
-------------------------------------------------------------------------------------------------------------------------------------------------------------------------------------------------------------------MSCLLPQFKCQPDTFSVHFRNLQHHGTNHTQLPQCVLSSASPSTAVLDLEKLRLPSLEPHSDSISANRPWTYIGGIGPQKKPPFGTSLAAETLIANDEAV----------------------------------------------------------------------------------------…
>Galdieria_452819932_Galdieria_sulphuraria
----------------------------------------------------------------------------------------------------------------------------------------------------------------------------------------------------------------------------------------------------------------------------------------------------------------------------------------------MRL--FQAN--------------------------------------------------------…
>Araphid-pen-CAMPEP_0197138390-Asterionellopsis-glacialis-Str-CCMP1581
-----------------------------------------------------------------MLLLPAAT--TTTTAFVTTSSNPRRNAFFMPSSSSSSSPSRSLLQMANTRRTSRASPTPVVAQPVQPKKTISDKRR--------------------------------------------------------------------------------RAAVEAMDRKRNDNLNSQQQQQQQQRSNNGDVALTGADA--QLLEALLSAAATTATQQKNSQQQQSSTKSTSVSSSSSSSSRPRGRPECVPGAMNFETMLK-----------FREQ--QEKK--------------------------------------------------------…
>Raphid-pen-Fistulifera_Pen_fso_g10167
----------------------------------------------MHTIHFERPQQLSKKRRLPVQLVVAAMLIQGSAGLAVATKHPRQ---------------------ASRRRTAMTRTSEV--QPVEPRSSSSEQRR--------------------------------------------------------------------------------TEAYKAMDRNKVKSALQDA----------------------SVLELL-----------------------SDQFLYPPSTNRPKGRPEFVPGAMKYETMQR-----------FRER--QEAL--------------------------------------------------------…
>Phatr3_J9312_Pt_sigma70-4-other
------------------MKRRGRNLLGSFQRRPDAVSTCDIRPVGVGVSRSDSCAATSWIHILSATLIVATL--QQTSCFSIESHSPYRT--------------------ASSRLLASRKLDMI--QEVKPLTETSDKRR--------------------------------------------------------------------------------RQALQAMDRQQVEKALHGIDE--------------------KMLELLSSDQLLYAGGGVDGIQKK----------------RPKGRPDYVPGAMNYETLVR-----------FREQ--QSLL--------------------------------------------------------…
>Chaetocerotales-Biddulphids-Cymatosirales-CAMPEP_0197466480-Triceratium-dubium-Str-CCMP147
---------------------------------------------------------------------------------------------------------------------------------------------------------------------------------------------------------------------------------------------------------------------------------------------------------------------------------------------------------------------------------------------------------------…
>Thalassiosirales-Lithodesmids-CAMPEP_0192901418-Thalassiosira-oceanica-CCMP1005
NQTPPRYQGTMSRLEVTTEPRAKMMDGGRRRRITAVAALGV-AVTGFGSSVDALSQGSRRTHPF------------ASTALVSGPCNPICYGRCSPSLHARRSNKRKS---SSVDAVTSSTAEEV--QEVKPLTSVSEERR--------------------------------------------------------------------------------RSALEAMNKEQQRNRKDAEQDLDSPE------ILAGMDAASMLLEAFTSTENVDKESGSNSKKQQ-----------TDSPGLAQRRMGSVPGARSLTYMKEKAAEESSYAMNPRER--IAMY--------------------------------------------------------…
>Aulacoseira-Proboscia-Stephanopyxis-CAMPEP_0171306358-Proboscia-inermis-Str-CCAP1064-1
-----------------------------------------XSPTSLSVYGE------------------------------------------------------------------------------------------------------------------------------------------------------------------------------------------------------------------------------------------------------------------LPVASSTEVFQA-----------LQDA--KEAR--------------------------------------------------------…
>Coscinodiscophytes-Rhizosoleniaceae-Guinardia_deliculata_CABOSW_76141_1
--------------------------------------------------------------------------MDDTVASVFSPPEP----------------------------------------------------------------------------------------------------------------------------------------------------------------------------------------------------------------SNPYGIRARGRPSSVAGATSKSTMSY-----------NIKA--DAAA--------------------------------------------------------…
>Physcomitrella_Physomitrella_Pp1s126_141V6-1
-------------------------------------------------------------------------------------------------------------------------------------------------------------------------------------------------------------MAHALGVIGLHGLQLSQTKQHYGQSLHVESYSGRFQYSQDTAGAACFRDKPSPPVVASSLTSSNEEQIAVKKEKTRGSLRKCKVAGRVELPSRDQQQSVARALTVLHEHISGVALQN-----------------------------------------------------------------------------…
>Ectocarpus_Esi0440_0015
-------------------------------------------------------------------------------------------------------------------------------------------------------------------------------------------------------------------------------------------------------------------------------MCASAPPRTQGFAPPGSFGRAHGAGDSFYCAERRLAATSLGESTSAASTPGRRERRAAAAVSRCSM--ASSS--------------------------------------------------------…
>Chlamydomonas_Chlamydomonas_Cre03-g194950-t1-1
---------------------------------------MALPGSTMNLTTRCSTTPRSAVVARAVAAPTRPTTKSAVPELLDSRPGER-NLNFMEYAQATQMLDRLKGQASDLELLLDQLNALEASLDESVLAPPTVDDP--------------------------------------------------------------------------------KERAARQARRAAKRAERRAQATSATVAAAAGPAMSA--VVSHSTPTKAAAAPATSTASSSSSDSGLLDLVSFVGGFDTRPIPATTSAPPAGASSSDVQHLEDLFKLSVGEPDIPRA--------------------------------------------------------------…
>Volvox_302851352_Volvox_carteri_f-_nagariensis
---------------------------------------MAFTNVHLQHASISHASSSRITIVTRAVAAPTRPVKSAVPELLDGRLAEQASVNFQEYTQATQMLNRLKGQASDLELLLDQLNALEASLDDNLLAPPALEEP--------------------------------------------------------------------------------DDRAARQAKRAARRAERRARATTAEVMQAAVPSTDAFRAVAKQSDSHTHSAPSSSATSKKNGTR-----------------VALGASAANNCTVSDVQHLEELFKLTFGEPELPLAAPAAPQ--------------------------------------------------------…
>Volvox_carteri_f-_nagariensis
---------------------------------------MAFTNVHLQHASISHASSSRITIVTRAVAAPTRPVKSAVPELLDGRLAEQASVNFQEYTQATQMLNRLKGQASDLELLLDQLNALEASLDDNLLAPPALEEP--------------------------------------------------------------------------------DDRAARQAKRAARRAERRARATTAEVMQAAVPSTDAFRAVAKQSDSHTHSAPSSSATSKKNGTR-----------------VALGASAANNCTVSDVQHLEELFKLTFGEPELPLAAPAAPQ--------------------------------------------------------…
>Cladosiphon_okamuransis_Cok_S_s002_1154-t1
---------------------------------------MRDRINAALKAAQDDGDKRRCATLRLMQTAVKDREAAARETGKDGVNEAEVIDILQKMISQREVSAVEFESGGQLDLAEQERIEQDIIREFLPEQLSEDEMRTICQEMVKDIDAHGLRDIGRCMSELKTRYPGKMDFMQASSVVKDMLTLSDLVGRRVSWDRRKTQPGKGDYWACCPFHQEKSPSFHVDDRRNRYKCFGCGASGDHFTFVCETEGLNFPEAVERLAEQAGVALPAPDPQAARREKKRAGLAEICEMAAQFFQNEYAGPRGETARAYCAKRGLEAPTLREFRFGFAPDSRDALKSFLTAREVPEAAMIEAGLVIKPEDGRPSYDRFRGRLMIPIQDDRGRVVAFGGRTLSP…
>Arctic-pelagophyte-551342
---------------------------------------------------------------------------------------------------------------------------------------------------------------------------------------------------------------------------------------------------------------------------------------------------------------------------------------------------------------------------------------------------------------…
>Araphid-pen-CAMPEP_0197143212-Asterionellopsis-glacialis-Str-CCMP1581
---------------------------------------------------------------------------------------------------------------------------------------------------------------------------------------------------------------------------------------------------------------------------------------------------------------------------------------------------------------------------------------------------------------…
>Chaetocerotales-Biddulphids-Cymatosirales-CAMPEP_0187031960-Chaetoceros-affinis-CCMP159
---------------------------------------------------------------------------------------------------------------------------------------------------------------------------------------------------------------------------------------------------------------------------------------------------------------------------------------------------------------------------------------------------------------…
>Thalassiosirales-Lithodesmids-CAMPEP_0115919116-Skeletonema-marinoi-Str-SM1012Hels-07
---------------------------------------------------------------------------------------------------------------------------------------------------------------------------------------------------------------------------------------------------------------------------------------------------------------------------------------------------------------------------------------------------------------…
>Coscinodiscophytes-Rhizosoleniaceae-CAMPEP_0172489914-Coscinodiscus-wailesii-Str-CCMP2513
---------------------------------------------------------------------------------------------------------------------------------------------------------------------------------------------------------------------------------------------------------------------------------------------------------------------------------------------------------------------------------------------------------------…
>Chaetocerotales-Biddulphids-Cymatosirales-CAMPEP_0113544548-Odontella
---------------------------------------------------------------------------------------------------------------------------------------------------------------------------------------------------------------------------------------------------------------------------------------------------------------------------------------------------------------------------------------------------------------…
>Phatr3_J5537_Pt_sigma70-2-endomembrane
---------------------------------------------------------------------------------------------------------------------------------------------------------------------------------------------------------------------------------------------------------------------------------------------------------------------------------------------------------------------------------------------------------------…
>Aulacoseira-Proboscia-Stephanopyxis-CAMPEP_0195532282-Stephanopyxis-turris-Str-CCMP-815
---------------------------------------------------------------------------------------------------------------------------------------------------------------------------------------------------------------------------------------------------------------------------------------------------------------------------------------------------------------------------------------------------------------…
>Raphid-pen-CAMPEP_0172455208-Amphiprora-paludosa-Str-CCMP125
---------------------------------------------------------------------------------------------------------------------------------------------------------------------------------------------------------------------------------------------------------------------------------------------------------------------------------------------------------------------------------------------------------------…
>Thalassiosirales-Lithodesmids-CAMPEP_0192891484-Thalassiosira-oceanica-CCMP1005
---------------------------------------------------------------------------------------------------------------------------------------------------------------------------------------------------------------------------------------------------------------------------------------------------------------------------------------------------------------------------------------------------------------…
>Aulacoseira-Proboscia-Stephanopyxis-CAMPEP_0195527432-Stephanopyxis-turris-Str-CCMP-815
---------------------------------------------------------------------------------------------------------------------------------------------------------------------------------------------------------------------------------------------------------------------------------------------------------------------------------------------------------------------------------------------------------------…
>Thalassiosirales-Lithodesmids-CAMPEP_0180992018-Ditylum-brightwellii-Str-Pop2-(SS10)
-------------------------------------------------------------------------------------------------------------------------------------------------------------------------------------------------------------------------------------MTATLAISTVSSFTTTTTTDCGNAPMTSPLHIFQVSSSLSPLLSSSSLRMSSLAANPDILLRDHIETTLSKATVVDENTKTRQRRVKRKSTTSTKKAVQTKREIVLPT--------------------------------------------------------------…
>Chaetocerotales-Biddulphids-Cymatosirales-CAMPEP_0198259224-Chaetoceros-dichaeta-Str-CCMP1751
---------------------------------------------------------------------------------------------------------------------------------------------------------------------------------------------------------------------------MAGNQNDGQHRNWAYAVVAAIAITLPSSANSYSLTKPIRGPLHLNQASLSISVPYITSSSSHSSLLMAVIAPDTFEESLSSARTHYEEVNSLRK--------------------------------------------------------------------------------------…
>Raphid-pen-CAMPEP_0198142720-Entomoneis-sp-Str-CCMP2396
[truncated: 61 more rows]

## Sheet: Nexus-tree-topology
#NEXUS			MrBayes		#NEXUS			RAxML
begin taxa;					begin taxa;
	dimensions ntax=86;					dimensions ntax=86;
	taxlabels					taxlabels
[truncated: 183 more rows]
